# Supplementary material for: In silico analysis of pathways activation landscape in oral squamous cell carcinoma and oral leukoplakia
Source: Cell Death Discov. 2017 May 22;3:17022–. doi: 10.1038/cddiscovery.2017.22 (PMC5439156; doi:10.1038/cddiscovery.2017.22)
Supplement: Supplementary Table 1 [file cddiscovery201722-s1.xlsx]

## Sheet: Supplemental Table 1
GSE30784 (n=167)				GSE41613 (n=97)				GSE42743 (n=74)				GSE31056 (n=21)
GEO Sample ID	Study sample ID	Sample type		GEO Sample ID	Study sample ID	Sample type		GEO Sample ID	Study sample ID	Sample type		GEO Sample ID	Study sample ID	Sample type
GSM764749	SAMPLE 1	OSCC		GSM1020099	1	OSCC		GSM1049079	MDA-HNS-024	OSCC		GSM771153	HNO2-19916T	OSCC
GSM764750	SAMPLE 2	OSCC		GSM1020100	3	OSCC		GSM1049080	MDA-HNS-025	OSCC		GSM771158	HNO4-86T	OSCC
GSM764751	SAMPLE 3	OSCC		GSM1020101	5	OSCC		GSM1049081	MDA-HNS-026	OSCC		GSM771162	HNO4-107T	OSCC
GSM764752	SAMPLE 4	OSCC		GSM1020102	6	OSCC		GSM1049082	MDA-HNS-027	OSCC		GSM771164	HNO5-138T	OSCC
GSM764753	SAMPLE 5	OSCC		GSM1020103	8	OSCC		GSM1049083	MDA-HNS-029	OSCC		GSM771170	HN08.384T	OSCC
GSM764754	SAMPLE 6	OSCC		GSM1020104	11	OSCC		GSM1049084	MDA-HNS-030	OSCC		GSM771173	HN08.425T	OSCC
GSM764755	SAMPLE 7	OSCC		GSM1020105	12	OSCC		GSM1049085	MDA-HNS-031	OSCC		GSM771177	HN08.430T	OSCC
GSM764756	SAMPLE 8	OSCC		GSM1020106	13	OSCC		GSM1049086	MDA-HNS-032	OSCC		GSM771180	HN08.434	OSCC
GSM764757	SAMPLE 9	OSCC		GSM1020107	14	OSCC		GSM1049087	MDA-HNS-033	OSCC		GSM771183	HN04.34T	OSCC
GSM764758	SAMPLE 10	OSCC		GSM1020108	15	OSCC		GSM1049088	MDA-HNS-034	OSCC		GSM771187	HN04.94T	OSCC
GSM764759	SAMPLE 11	OSCC		GSM1020109	17	OSCC		GSM1049089	MDA-HNS-035	OSCC		GSM771190	HN05.181T	OSCC
GSM764760	SAMPLE 12	OSCC		GSM1020110	21	OSCC		GSM1049090	MDA-HNS-036	OSCC		GSM771196	HN05.192T	OSCC
GSM764761	SAMPLE 13	OSCC		GSM1020111	22	OSCC		GSM1049091	MDA-HNS-037	OSCC		GSM771201	HN05.214T	OSCC
GSM764762	SAMPLE 14	OSCC		GSM1020112	23	OSCC		GSM1049092	MDA-HNS-038	OSCC		GSM771203	HN02.129T	OSCC
GSM764763	SAMPLE 15	OSCC		GSM1020113	24	OSCC		GSM1049093	MDA-HNS-039	OSCC		GSM771210	HN02.171T	OSCC
GSM764764	SAMPLE 16	OSCC		GSM1020114	25	OSCC		GSM1049094	MDA-HNS-040	OSCC		GSM771215	HN04.66T	OSCC
GSM764765	SAMPLE 17	OSCC		GSM1020115	26	OSCC		GSM1049095	MDA-HNS-041	OSCC		GSM771221	HN04.83T	OSCC
GSM764766	SAMPLE 18	OSCC		GSM1020116	27	OSCC		GSM1049096	MDA-HNS-042	OSCC		GSM771224	HN04.103T	OSCC
GSM764767	SAMPLE 19	OSCC		GSM1020117	28	OSCC		GSM1049097	MDA-HNS-043	OSCC		GSM771228	HN04.138T	OSCC
GSM764768	SAMPLE 20	OSCC		GSM1020118	29	OSCC		GSM1049098	MDA-HNS-044	OSCC		GSM771233	HN04.173T	OSCC
GSM764769	SAMPLE 21	OSCC		GSM1020119	32	OSCC		GSM1049099	MDA-HNS-045	OSCC		GSM771237	HN07.343T	OSCC
GSM764770	SAMPLE 22	OSCC		GSM1020120	33	OSCC		GSM1049100	MDA-HNS-046	OSCC
GSM764771	SAMPLE 23	OSCC		GSM1020121	34	OSCC		GSM1049101	MDA-HNS-047	OSCC
GSM764772	SAMPLE 24	OSCC		GSM1020122	35	OSCC		GSM1049102	MDA-HNS-048	OSCC
GSM764773	SAMPLE 25	OSCC		GSM1020123	38	OSCC		GSM1049103	MDA-HNS-049	OSCC
GSM764774	SAMPLE 26	OSCC		GSM1020124	39	OSCC		GSM1049104	MDA-HNS-050	OSCC
GSM764775	SAMPLE 27	OSCC		GSM1020125	40	OSCC		GSM1049105	MDA-HNS-051	OSCC
GSM764776	SAMPLE 28	OSCC		GSM1020126	41	OSCC		GSM1049107	MDA-HNS-053	OSCC
GSM764777	SAMPLE 29	OSCC		GSM1020127	43	OSCC		GSM1049109	MDA-HNS-055	OSCC
GSM764778	SAMPLE 30	OSCC		GSM1020128	44	OSCC		GSM1049111	MDA-HNS-057	OSCC
GSM764779	SAMPLE 31	OSCC		GSM1020129	45	OSCC		GSM1049114	MDA-HNS-060	OSCC
GSM764780	SAMPLE 32	OSCC		GSM1020130	46	OSCC		GSM1049116	MDA-HNS-062	OSCC
GSM764781	SAMPLE 33	OSCC		GSM1020131	47	OSCC		GSM1049117	MDA-HNS-063	OSCC
GSM764782	SAMPLE 34	OSCC		GSM1020132	49	OSCC		GSM1049119	MDA-HNS-066	OSCC
GSM764783	SAMPLE 35	OSCC		GSM1020133	51	OSCC		GSM1049120	MDA-HNS-067	OSCC
GSM764784	SAMPLE 36	OSCC		GSM1020134	53	OSCC		GSM1049121	MDA-HNS-068	OSCC
GSM764785	SAMPLE 37	OSCC		GSM1020135	55	OSCC		GSM1049122	MDA-HNS-069	OSCC
GSM764786	SAMPLE 38	OSCC		GSM1020136	57	OSCC		GSM1049124	MDA-HNS-071	OSCC
GSM764787	SAMPLE 39	OSCC		GSM1020137	58	OSCC		GSM1049125	MDA-HNS-072	OSCC
GSM764788	SAMPLE 40	OSCC		GSM1020138	60	OSCC		GSM1049128	MDA-HNS-075	OSCC
GSM764789	SAMPLE 41	OSCC		GSM1020139	67	OSCC		GSM1049129	MDA-HNS-076	OSCC
GSM764790	SAMPLE 42	OSCC		GSM1020140	68	OSCC		GSM1049131	MDA-HNS-078	OSCC
GSM764791	SAMPLE 43	OSCC		GSM1020141	69	OSCC		GSM1049133	MDA-HNS-080	OSCC
GSM764792	SAMPLE 44	OSCC		GSM1020142	70	OSCC		GSM1049134	MDA-HNS-081	OSCC
GSM764793	SAMPLE 45	OSCC		GSM1020143	71	OSCC		GSM1049136	MDA-HNS-083	OSCC
GSM764794	SAMPLE 46	OSCC		GSM1020144	72	OSCC		GSM1049137	MDA-HNS-084	OSCC
GSM764795	SAMPLE 47	OSCC		GSM1020145	73	OSCC		GSM1049139	MDA-HNS-086	OSCC
GSM764796	SAMPLE 48	OSCC		GSM1020146	75	OSCC		GSM1049141	MDA-HNS-088	OSCC
GSM764797	SAMPLE 49	OSCC		GSM1020147	77	OSCC		GSM1049143	MDA-HNS-090	OSCC
GSM764798	SAMPLE 50	OSCC		GSM1020148	79	OSCC		GSM1049145	MDA-HNS-092	OSCC
GSM764799	SAMPLE 51	OSCC		GSM1020149	80	OSCC		GSM1049146	MDA-HNS-093	OSCC
GSM764800	SAMPLE 52	OSCC		GSM1020150	81	OSCC		GSM1049147	MDA-HNS-094	OSCC
GSM764801	SAMPLE 53	OSCC		GSM1020151	82	OSCC		GSM1049149	MDA-HNS-096	OSCC
GSM764802	SAMPLE 54	OSCC		GSM1020152	83	OSCC		GSM1049150	MDA-HNS-097	OSCC
GSM764803	SAMPLE 55	OSCC		GSM1020153	84	OSCC		GSM1049151	MDA-HNS-098	OSCC
GSM764804	SAMPLE 56	OSCC		GSM1020154	85	OSCC		GSM1049155	MDA-HNS-102	OSCC
GSM764805	SAMPLE 57	OSCC		GSM1020155	86	OSCC		GSM1049156	MDA-HNS-103	OSCC
GSM764806	SAMPLE 58	OSCC		GSM1020156	87	OSCC		GSM1049158	MDA-HNS-105	OSCC
GSM764807	SAMPLE 59	OSCC		GSM1020157	88	OSCC		GSM1049160	MDA-HNS-107	OSCC
GSM764808	SAMPLE 60	OSCC		GSM1020158	90	OSCC		GSM1049162	MDA-HNS-109	OSCC
GSM764809	SAMPLE 61	OSCC		GSM1020159	92	OSCC		GSM1049164	MDA-HNS-111	OSCC
GSM764810	SAMPLE 62	OSCC		GSM1020160	94	OSCC		GSM1049167	MDA-HNS-114	OSCC
GSM764811	SAMPLE 63	OSCC		GSM1020161	96	OSCC		GSM1049169	MDA-HNS-116	OSCC
GSM764812	SAMPLE 64	OSCC		GSM1020162	99	OSCC		GSM1049171	MDA-HNS-119	OSCC
GSM764813	SAMPLE 65	OSCC		GSM1020163	100	OSCC		GSM1049172	MDA-HNS-122	OSCC
GSM764814	SAMPLE 66	OSCC		GSM1020164	101	OSCC		GSM1049173	MDA-HNS-123	OSCC
GSM764815	SAMPLE 67	OSCC		GSM1020165	102	OSCC		GSM1049174	MDA-HNS-125	OSCC
GSM764816	SAMPLE 68	OSCC		GSM1020166	103	OSCC		GSM1049175	MDA-HNS-126	OSCC
GSM764817	SAMPLE 69	OSCC		GSM1020167	104	OSCC		GSM1049176	MDA-HNS-128	OSCC
GSM764818	SAMPLE 70	OSCC		GSM1020168	106	OSCC		GSM1049177	MDA-HNS-129	OSCC
GSM764819	SAMPLE 71	OSCC		GSM1020169	107	OSCC		GSM1049178	MDA-HNS-130	OSCC
GSM764820	SAMPLE 72	OSCC		GSM1020170	108	OSCC		GSM1049179	MDA-HNS-131	OSCC
GSM764821	SAMPLE 73	OSCC		GSM1020171	110	OSCC		GSM1049180	MDA-HNS-133	OSCC
GSM764822	SAMPLE 74	OSCC		GSM1020172	113	OSCC		GSM1049181	MDA-HNS-134	OSCC
GSM764823	SAMPLE 75	OSCC		GSM1020173	114	OSCC
GSM764824	SAMPLE 76	OSCC		GSM1020174	115	OSCC
GSM764825	SAMPLE 77	OSCC		GSM1020175	116	OSCC
GSM764826	SAMPLE 78	OSCC		GSM1020176	117	OSCC
GSM764827	SAMPLE 79	OSCC		GSM1020177	118	OSCC
GSM764828	SAMPLE 80	OSCC		GSM1020178	119	OSCC
GSM764829	SAMPLE 81	OSCC		GSM1020179	121	OSCC
GSM764830	SAMPLE 82	OSCC		GSM1020180	123	OSCC
GSM764831	SAMPLE 83	OSCC		GSM1020181	123	OSCC
GSM764832	SAMPLE 84	OSCC		GSM1020182	126	OSCC
GSM764833	SAMPLE 85	OSCC		GSM1020183	127	OSCC
GSM764834	SAMPLE 86	OSCC		GSM1020184	128	OSCC
GSM764835	SAMPLE 87	OSCC		GSM1020185	129	OSCC
GSM764836	SAMPLE 88	OSCC		GSM1020186	131	OSCC
GSM764837	SAMPLE 89	OSCC		GSM1020187	134	OSCC
GSM764838	SAMPLE 90	OSCC		GSM1020188	136	OSCC
GSM764839	SAMPLE 91	OSCC		GSM1020189	139	OSCC
GSM764840	SAMPLE 92	OSCC		GSM1020190	140	OSCC
GSM764841	SAMPLE 93	OSCC		GSM1020191	141	OSCC
GSM764842	SAMPLE 94	OSCC		GSM1020192	143	OSCC
GSM764843	SAMPLE 95	OSCC		GSM1020193	144	OSCC
GSM764844	SAMPLE 96	OSCC		GSM1020194	147	OSCC
GSM764845	SAMPLE 97	OSCC		GSM1020195	151	OSCC
GSM764846	SAMPLE 98	OSCC
GSM764847	SAMPLE 99	OSCC
GSM764848	SAMPLE 100	OSCC
GSM764849	SAMPLE 101	OSCC
GSM764850	SAMPLE 102	OSCC
GSM764851	SAMPLE 103	OSCC
GSM764852	SAMPLE 104	OSCC
GSM764853	SAMPLE 105	OSCC
GSM764854	SAMPLE 106	OSCC
GSM764855	SAMPLE 107	OSCC
GSM764856	SAMPLE 108	OSCC
GSM764857	SAMPLE 109	OSCC
GSM764858	SAMPLE 110	OSCC
GSM764859	SAMPLE 111	OSCC
GSM764860	SAMPLE 112	OSCC
GSM764861	SAMPLE 113	OSCC
GSM764862	SAMPLE 114	OSCC
GSM764863	SAMPLE 115	OSCC
GSM764864	SAMPLE 116	OSCC
GSM764865	SAMPLE 117	OSCC
GSM764866	SAMPLE 118	OSCC
GSM764867	SAMPLE 119	OSCC
GSM764868	SAMPLE 120	OSCC
GSM764869	SAMPLE 121	OSCC
GSM764870	SAMPLE 122	OSCC
GSM764871	SAMPLE 123	OSCC
GSM764872	SAMPLE 124	OSCC
GSM764873	SAMPLE 125	OSCC
GSM764874	SAMPLE 126	OSCC
GSM764875	SAMPLE 127	OSCC
GSM764876	SAMPLE 128	OSCC
GSM764877	SAMPLE 129	OSCC
GSM764878	SAMPLE 130	OSCC
GSM764879	SAMPLE 131	OSCC
GSM764880	SAMPLE 132	OSCC
GSM764881	SAMPLE 133	OSCC
GSM764882	SAMPLE 134	OSCC
GSM764883	SAMPLE 135	OSCC
GSM764884	SAMPLE 136	OSCC
GSM764885	SAMPLE 137	OSCC
GSM764886	SAMPLE 138	OSCC
GSM764887	SAMPLE 139	OSCC
GSM764888	SAMPLE 140	OSCC
GSM764889	SAMPLE 141	OSCC
GSM764890	SAMPLE 142	OSCC
GSM764891	SAMPLE 143	OSCC
GSM764892	SAMPLE 144	OSCC
GSM764893	SAMPLE 145	OSCC
GSM764894	SAMPLE 146	OSCC
GSM764895	SAMPLE 147	OSCC
GSM764896	SAMPLE 148	OSCC
GSM764897	SAMPLE 149	OSCC
GSM764898	SAMPLE 150	OSCC
GSM764899	SAMPLE 151	OSCC
GSM764900	SAMPLE 152	OSCC
GSM764901	SAMPLE 153	OSCC
GSM764902	SAMPLE 154	OSCC
GSM764903	SAMPLE 155	OSCC
GSM764904	SAMPLE 156	OSCC
GSM764905	SAMPLE 157	OSCC
GSM764906	SAMPLE 158	OSCC
GSM764907	SAMPLE 159	OSCC
GSM764908	SAMPLE 160	OSCC
GSM764909	SAMPLE 161	OSCC
GSM764910	SAMPLE 162	OSCC
GSM764911	SAMPLE 163	OSCC
GSM764912	SAMPLE 164	OSCC
GSM764913	SAMPLE 165	OSCC
GSM764914	SAMPLE 166	OSCC
GSM764915	SAMPLE 167	OSCC
