# Supplementary material for: In silico analysis of pathways activation landscape in oral squamous cell carcinoma and oral leukoplakia
Source: Cell Death Discov. 2017 May 22;3:17022–. doi: 10.1038/cddiscovery.2017.22 (PMC5439156; doi:10.1038/cddiscovery.2017.22)
Supplement: Supplementary Table 2 [file cddiscovery201722-s2.xlsx]

## Sheet: Supplemental Table 2
GSE30784 (n=45)				GSE42743 (n=29)				GSE31056 (n=21)				GSE6791 (n=14)				GSE9844 (n=12)				GSE51010 (n=5)
GEO Sample ID	Study sample ID	Sample type		GEO Sample ID	Study sample ID	Sample type		GEO Sample ID	Study sample ID	Sample type		GEO Sample ID	Study sample ID	Sample type		GEO Sample ID	Study sample ID	Sample type		GEO Sample ID	Study sample ID	Sample type
GSM764916	SAMPLE 168	Normal oral tissue		GSM1049106	MDA-HNS-052	Normal		GSM771152	HNO2-19916N	Normal		GSM155715	HNN013	Normal		GSM248652	OTSCC normal control 1	Normal		GSM1234779	Normal OSC tissue from UK samples, M1	Normal oral tissue
GSM764917	SAMPLE 169	Normal oral tissue		GSM1049108	MDA-HNS-054	Normal		GSM771155	HNO4-87N	Normal		GSM155716	HNN023	Normal		GSM248672	OTSCC normal control 10	Normal		GSM1234780	Normal OSC tissue from UK samples, M2	Normal oral tissue
GSM764918	SAMPLE 170	Normal oral tissue		GSM1049110	MDA-HNS-056	Normal		GSM771159	HNO4-104N	Normal		GSM155717	HNN039	Normal		GSM248687	OTSCC normal control 11	Normal		GSM1234781	Normal OSC tissue from UK samples, M3	Normal oral tissue
GSM764919	SAMPLE 171	Normal oral tissue		GSM1049112	MDA-HNS-058	Normal		GSM771163	HNO5-137N	Normal		GSM155718	HNN052	Normal		GSM248780	OTSCC normal control 12	Normal		GSM1234782	Normal OSC tissue from UK samples, M4	Normal oral tissue
GSM764920	SAMPLE 172	Normal oral tissue		GSM1049113	MDA-HNS-059	Normal		GSM771169	HN08.383N	Normal		GSM155719	HNN053	Normal		GSM248653	OTSCC normal control 2	Normal		GSM1234783	Normal OSC tissue from UK samples, V5	Normal oral tissue
GSM764921	SAMPLE 173	Normal oral tissue		GSM1049115	MDA-HNS-061	Normal		GSM771176	HN08.429N	Normal		GSM155720	ND004	Normal		GSM248655	OTSCC normal control 3	Normal
GSM764922	SAMPLE 174	Normal oral tissue		GSM1049118	MDA-HNS-065	Normal		GSM771182	HN04.33N	Normal		GSM155721	ND007	Normal		GSM248656	OTSCC normal control 4	Normal
GSM764923	SAMPLE 175	Normal oral tissue		GSM1049123	MDA-HNS-070	Normal		GSM771186	HN04.93N	Normal		GSM155722	ND010	Normal		GSM248658	OTSCC normal control 5	Normal
GSM764924	SAMPLE 176	Normal oral tissue		GSM1049126	MDA-HNS-073	Normal		GSM771189	HN05.180N	Normal		GSM155723	ND011	Normal		GSM248659	OTSCC normal control 6	Normal
GSM764925	SAMPLE 177	Normal oral tissue		GSM1049127	MDA-HNS-074	Normal		GSM771195	HN05.191N	Normal		GSM155724	ND012	Normal		GSM248660	OTSCC normal control 7	Normal
GSM764926	SAMPLE 178	Normal oral tissue		GSM1049130	MDA-HNS-077	Normal		GSM771200	HN05.213N	Normal		GSM155725	ND014	Normal		GSM248661	OTSCC normal control 8	Normal
GSM764927	SAMPLE 179	Normal oral tissue		GSM1049132	MDA-HNS-079	Normal		GSM771205	HN02.135N	Normal		GSM155726	ND015	Normal		GSM248781	OTSCC normal control 9	Normal
GSM764928	SAMPLE 180	Normal oral tissue		GSM1049135	MDA-HNS-082	Normal		GSM771209	HN02.162N	Normal		GSM155727	ND017	Normal
GSM764929	SAMPLE 181	Normal oral tissue		GSM1049138	MDA-HNS-085	Normal		GSM771212	HN02.174N	Normal		GSM155728	ND018	Normal
GSM764930	SAMPLE 182	Normal oral tissue		GSM1049140	MDA-HNS-087	Normal		GSM771214	HN04.65N	Normal
GSM764931	SAMPLE 183	Normal oral tissue		GSM1049142	MDA-HNS-089	Normal		GSM771222	HN04.84N	Normal
GSM764932	SAMPLE 184	Normal oral tissue		GSM1049144	MDA-HNS-091	Normal		GSM771227	HN04.137N	Normal
GSM764933	SAMPLE 185	Normal oral tissue		GSM1049148	MDA-HNS-095	Normal		GSM771232	HN04.172N	Normal
GSM764934	SAMPLE 186	Normal oral tissue		GSM1049152	MDA-HNS-099	Normal		GSM771236	HN07.342N	Normal
GSM764935	SAMPLE 187	Normal oral tissue		GSM1049153	MDA-HNS-100	Normal		GSM771239	HN04.19N	Normal
GSM764936	SAMPLE 188	Normal oral tissue		GSM1049154	MDA-HNS-101	Normal		GSM771246	HN07.356N	Normal
GSM764937	SAMPLE 189	Normal oral tissue		GSM1049157	MDA-HNS-104	Normal
GSM764938	SAMPLE 190	Normal oral tissue		GSM1049159	MDA-HNS-106	Normal
GSM764939	SAMPLE 191	Normal oral tissue		GSM1049161	MDA-HNS-108	Normal
GSM764940	SAMPLE 192	Normal oral tissue		GSM1049163	MDA-HNS-110	Normal
GSM764941	SAMPLE 193	Normal oral tissue		GSM1049165	MDA-HNS-112	Normal
GSM764942	SAMPLE 194	Normal oral tissue		GSM1049166	MDA-HNS-113	Normal
GSM764943	SAMPLE 195	Normal oral tissue		GSM1049168	MDA-HNS-115	Normal
GSM764944	SAMPLE 196	Normal oral tissue		GSM1049170	MDA-HNS-117	Normal
GSM764945	SAMPLE 197	Normal oral tissue
GSM764946	SAMPLE 198	Normal oral tissue
GSM764947	SAMPLE 199	Normal oral tissue
GSM764948	SAMPLE 200	Normal oral tissue
GSM764949	SAMPLE 201	Normal oral tissue
GSM764950	SAMPLE 202	Normal oral tissue
GSM764951	SAMPLE 203	Normal oral tissue
GSM764952	SAMPLE 204	Normal oral tissue
GSM764953	SAMPLE 205	Normal oral tissue
GSM764954	SAMPLE 206	Normal oral tissue
GSM764955	SAMPLE 207	Normal oral tissue
GSM764956	SAMPLE 208	Normal oral tissue
GSM764957	SAMPLE 209	Normal oral tissue
GSM764958	SAMPLE 210	Normal oral tissue
GSM764959	SAMPLE 211	Normal oral tissue
GSM764960	SAMPLE 212	Normal oral tissue
