# Supplementary material for: In silico analysis of pathways activation landscape in oral squamous cell carcinoma and oral leukoplakia
Source: Cell Death Discov. 2017 May 22;3:17022–. doi: 10.1038/cddiscovery.2017.22 (PMC5439156; doi:10.1038/cddiscovery.2017.22)
Supplement: Supplementary Table 3 [file cddiscovery201722-s3.xlsx]

## Sheet: Supplemental Table 3
ID	Tumour_GSM1020099_05_10358.3.CEL.gz	Tumour_GSM1020100_01_10004.9.CEL.gz	Tumour_GSM1020101_02_10013.3.CEL.gz	Tumour_GSM1020102_1_10014.6.CEL.gz	Tumour_GSM1020103_02_10019.1.CEL.gz	Tumour_GSM1020104_03_10026.9.CEL.gz	Tumour_GSM1020105_04_10027.2.CEL.gz	Tumour_GSM1020106_05_10029.8.CEL.gz	Tumour_GSM1020107_4_10035.3.CEL.gz	Tumour_GSM1020108_01_10037.9.CEL.gz	Tumour_GSM1020109_2_10041.8.CEL.gz	Tumour_GSM1020110_08_10045.0.CEL.gz	Tumour_GSM1020111_2_10048.9.CEL.gz	Tumour_GSM1020112_04_10049.2.CEL.gz	Tumour_GSM1020113_01_10050.2.CEL.gz	Tumour_GSM1020114_03_10051.5.CEL.gz	Tumour_GSM1020115_10_10053.1.CEL.gz	Tumour_GSM1020116_05_10055.7.CEL.gz	Tumour_GSM1020117_04_10057.3.CEL.gz	Tumour_GSM1020118_07_10059.9.CEL.gz	Tumour_GSM1020119_3_10067.0.CEL.gz	Tumour_GSM1020120_04_10069.6.CEL.gz	Tumour_GSM1020121_02_10070.6.CEL.gz	Tumour_GSM1020122_03_10121.3.CEL.gz	Tumour_GSM1020123_4_10124.2.CEL.gz	Tumour_GSM1020124_04_10125.5.CEL.gz	Tumour_GSM1020125_01_10127.1.CEL.gz	Tumour_GSM1020126_09_10128.4.CEL.gz	Tumour_GSM1020127_05_10131.0.CEL.gz	Tumour_GSM1020128_02_10133.6.CEL.gz	Tumour_GSM1020129_06_10134.9.CEL.gz	Tumour_GSM1020130_05_10136.5.CEL.gz	Tumour_GSM1020131_5_10140.4.CEL.gz	Tumour_GSM1020132_04_10179.2.CEL.gz	Tumour_GSM1020133_05_10183.1.CEL.gz	Tumour_GSM1020134_10_10190.9.CEL.gz	Tumour_GSM1020135_03_10193.8.CEL.gz	Tumour_GSM1020136_03_10197.0.CEL.gz	Tumour_GSM1020137_06_10198.3.CEL.gz	Tumour_GSM1020138_07_10200.5.CEL.gz	Tumour_GSM1020139_09_10244.5.CEL.gz	Tumour_GSM1020140_10_10245.8.CEL.gz	Tumour_GSM1020141_04_10247.4.CEL.gz	Tumour_GSM1020142_14_10248.7.CEL.gz	Tumour_GSM1020143_05_10252.6.CEL.gz	Tumour_GSM1020144_12_10256.8.CEL.gz	Tumour_GSM1020145_13_10259.7.CEL.gz	Tumour_GSM1020146_01_10294.0_2.CEL.gz	Tumour_GSM1020147_07_10297.9.CEL.gz
ERK_Signaling_Pathway	161.348	94.2014	132.798	113.258	114.413	107.55	189.624	66.3857	241.058	216.501	137.449	151.047	164.513	63.9093	138.506	191.973	-11.1146	7.22391	208.24	137.122	128.388	192.373	159.961	147.012	170.55	203.235	144.35	206.545	104.573	60.3334	178.907	186.075	162.513	110.192	153.681	177.582	171.098	118.736	79.0307	198.764	234.399	169.346	160.067	133.759	123.86	47.2519	74.6506	162.021	133.542
MAPK_Signaling_Pathway	129.193	75.7289	93.5891	87.0888	87.6894	79.6661	131.648	21.466	217.92	187.689	110.208	101.331	144.742	32.4114	117.107	132.904	1.45559	23.3886	127.196	77.3391	107.927	154.598	131.287	111.039	118.421	142.63	116.193	144.409	95.7728	58.6217	154.6	151.651	139.913	104.414	117.061	135.781	167.932	96.0686	62.8235	166.781	201.569	139.809	127.866	81.8526	96.9064	5.51031	36.8309	108.38	65.2027
AKT_Pathway	106.105	70.594	112.652	69.8413	75.2816	65.5561	148.629	62.6785	137.799	140.274	83.715	117.56	87.1059	52.0332	65.101	120.674	-13.362	-12.686	182.826	118.833	86.3703	113.365	101.373	121.409	114.929	155.29	69.4437	159.139	53.6471	24.8907	110.281	152.924	101.097	54.835	94.8576	120.25	91.5878	76.5111	41.3132	131.195	159.174	103.504	112.671	124.453	80.8965	70.9038	64.7339	106.866	129.182
ILK_Pathway	150.864	87.5899	68.6251	88.3542	63.7517	49.2512	138.706	-9.44142	238.722	172.296	90.7206	112.889	181.756	-1.2553	128.365	153.278	-23.2827	-1.33778	97.4607	66.0854	118.794	174.966	144.073	81.1935	129.48	118.987	127.388	158.433	76.8078	53.0037	142.351	110.026	128.756	91.01	102.39	133.128	146.268	100.982	45.1249	192.808	219.076	123.629	95.515	76.2506	106.709	-21.0896	13.5871	96.2224	37.3489
p38_p_Signaling_Pathway	88.0936	73.077	101.767	61.4322	72.2832	63.4969	134.103	69.8097	123.313	130.52	73.3779	98.7912	68.7442	59.8716	66.4479	92.6023	-16.089	-13.5175	165.312	114.8	70.9073	94.6884	93.4995	111.608	101.513	139.657	56.3221	149.658	59.0634	24.7108	100.597	147.892	90.0882	45.5945	83.1388	110.568	85.0148	74.4802	41.2975	107.689	145.651	101.034	108.843	118.35	81.4044	76.0398	63.1506	107.05	129.201
p38_m_Signaling_Pathway	86.2133	73.077	100.254	60.4864	71.7948	63.4969	133.239	69.8097	122.186	130.52	72.7326	97.8388	67.9033	59.8716	65.3947	91.2819	-16.089	-13.5175	164.524	113.914	70.033	92.9638	92.4438	110.901	100.058	138.195	55.0387	147.006	57.7301	24.2428	99.9381	146.289	87.7068	44.3665	82.5452	110.568	84.3875	74.4802	40.6743	106.038	144.542	101.034	108.843	117.765	80.4853	75.5889	63.1506	106.242	128.449
Integrin_Signaling_Pathway	121.273	55.9266	65.9828	79.9399	64.8019	68.0424	102.42	24.9741	159.381	139.82	89.5932	90.0091	118.162	21.018	102.688	120.85	-4.93311	14.2055	87.8926	66.1256	92.5523	133.274	107.162	74.328	104.929	114.028	100.7	112.169	79.2743	44.375	110.296	106.222	110.648	77.2196	99.8538	106.484	100.274	66.5918	42.8655	143.281	142.672	94.5846	88.2295	63.2389	75.5123	2.90473	27.0756	92.4673	45.7558
ILK_Pathway_Cell_adhesion_cell_motility.opsonization	107.471	51.0141	61.8564	75.5075	51.8175	65.5993	90.9777	23.1728	146.075	131.598	82.3789	79.0236	108.409	18.7481	90.0399	108.798	-5.4977	11.8212	82.5382	54.6623	77.5654	120.403	97.4639	65.7652	91.0107	104.722	87.9842	93.2685	70.8316	42.094	102.577	91.4665	100.59	78.3827	94.8475	99.4755	98.7218	63.7467	41.9718	125.32	134.06	91.9156	91.1087	50.6065	64.3622	6.28585	35.8598	80.1828	40.0729
ILK_Pathway_Regulation_of_intermediate_filaments	107.471	51.0141	61.8564	75.5075	51.8175	65.5993	90.9777	23.1728	146.075	131.598	82.3789	79.0236	108.409	18.7481	90.0399	108.798	-5.4977	11.8212	82.5382	54.6623	77.5654	120.403	97.4639	65.7652	91.0107	104.722	87.9842	93.2685	70.8316	42.094	102.577	91.4665	100.59	78.3827	94.8475	99.4755	98.7218	63.7467	41.9718	125.32	134.06	91.9156	91.1087	50.6065	64.3622	6.28585	35.8598	80.1828	40.0729
ILK_Pathway_Regulation_of_junction_assembly_of_desmosomes	107.471	51.0141	61.8564	75.5075	51.8175	65.5993	90.9777	23.1728	146.075	131.598	82.3789	79.0236	108.409	18.7481	90.0399	108.798	-5.4977	11.8212	82.5382	54.6623	77.5654	120.403	97.4639	65.7652	91.0107	104.722	87.9842	93.2685	70.8316	42.094	102.577	91.4665	100.59	78.3827	94.8475	99.4755	98.7218	63.7467	41.9718	125.32	134.06	91.9156	91.1087	50.6065	64.3622	6.28585	35.8598	80.1828	40.0729
ILK_Pathway_Wound_Healing	107.471	51.0141	61.8564	75.5075	51.8175	65.5993	90.9777	23.1728	146.075	131.598	82.3789	79.0236	108.409	18.7481	90.0399	108.798	-5.4977	11.8212	82.5382	54.6623	77.5654	120.403	97.4639	65.7652	91.0107	104.722	87.9842	93.2685	70.8316	42.094	102.577	91.4665	100.59	78.3827	94.8475	99.4755	98.7218	63.7467	41.9718	125.32	134.06	91.9156	91.1087	50.6065	64.3622	6.28585	35.8598	80.1828	40.0729
ILK_Pathway_Cell_cycle_proliferation	106.114	50.5946	59.035	72.5863	53.4957	65.2	89.0903	22.0124	144.83	130.452	80.9407	76.8461	105.22	18.1052	88.4845	106.336	-6.44561	13.0858	80.7775	53.8595	77.0821	117.776	96.3184	64.6959	89.2686	102.677	87.1034	91.4916	69.1226	40.0772	100.588	91.4605	98.5589	75.6495	92.3434	98.6818	97.2878	62.301	40.5129	124.032	132.046	92.515	90.2374	49.1897	65.3724	5.09564	35.0849	79.1753	37.5724
ILK_Pathway_G2_phase_arrest	106.114	50.5946	59.035	72.5863	53.4957	65.2	89.0903	22.0124	144.83	130.452	80.9407	76.8461	105.22	18.1052	88.4845	106.336	-6.44561	13.0858	80.7775	53.8595	77.0821	117.776	96.3184	64.6959	89.2686	102.677	87.1034	91.4916	69.1226	40.0772	100.588	91.4605	98.5589	75.6495	92.3434	98.6818	97.2878	62.301	40.5129	124.032	132.046	92.515	90.2374	49.1897	65.3724	5.09564	35.0849	79.1753	37.5724
ILK_Pathway_Apoptosis	104.977	50.4496	60.3515	72.5185	52.0558	64.9132	89.3729	20.0896	146.065	133.544	78.7666	75.6853	105.714	15.6279	88.2282	104.973	-4.67498	12.9851	80.7936	52.4324	76.3037	118.296	95.8806	63.3745	87.3406	103.757	86.3248	93.2258	70.3927	40.866	101.587	91.7288	97.1551	77.3597	93.6664	99.8575	98.7612	62.0658	39.3425	124.568	134.691	92.656	91.572	48.7367	63.901	2.64478	33.5937	78.4325	36.0284
ILK_Pathway_Cell_Migration.Retraction	104.2	49.4008	58.8492	72.7344	50.4674	64.6668	89.2461	22.0103	143.214	129.135	80.0722	76.4907	105.682	16.899	87.4544	106.047	-5.0218	10.5462	80.1959	51.9423	75.4803	117.337	94.8666	64.042	88.1867	101.606	84.9539	91.2809	68.2325	39.451	101.01	88.991	97.6284	76.1038	92.6113	97.223	96.6257	62.1051	40.1069	122.409	131.026	90.2853	89.6546	48.9388	62.2591	5.16415	33.8321	78.1767	38.1195
ILK_Pathway_Cytoskeletal_reorganization	113.64	53.6039	56.5468	79.1654	48.551	60.9083	94.2246	15.6289	152.724	133.144	77.5991	81.6566	118.741	10.1965	91.5453	112.906	-9.37034	8.002	79.1844	55.1725	80.2918	123.974	102.266	61.7037	95.6716	101.848	89.5023	100.815	68.1827	36.9588	104.4	90.5164	98.2778	71.2064	93.9035	98.8352	99.2775	68.857	37.1456	131.43	143.959	90.9215	87.1294	56.9123	68.7679	-1.91086	29.1788	80.197	35.9875
ILK_Pathway_Cell_Motility	117.442	61.4024	29.142	67.0357	27.7976	39.9141	95.2095	-8.81329	152.092	127.1	55.118	70.8115	117.018	-11.3611	90.5975	101.827	-31.3952	-16.1269	50.1893	37.6016	92.2891	130.468	109.43	39.9545	93.2212	77.118	81.9616	111.848	47.8689	16.6767	81.1636	67.7917	73.8215	50.8276	68.1529	92.8968	71.4685	69.976	15.2651	135.786	142.695	81.5207	63.0105	42.2223	71.033	-20.6476	7.79588	66.7623	10.3745
STAT3_Pathway	67.3631	53.7878	77.7126	46.2336	48.1152	43.1925	95.809	70.6881	52.065	82.6092	43.3972	80.5495	31.069	48.5916	37.1724	68.3253	-27.0819	-26.1042	129.196	95.4448	50.4148	60.5271	65.4928	75.7484	77.7577	103.649	30.8945	117.466	37.5826	15.365	47.6565	101.476	45.7318	28.2657	65.3379	82.305	24.8803	51.0659	22.9878	79.184	90.4716	64.921	80.3329	89.1707	54.2587	74.4779	63.2788	85.7264	115.045
JNK_Pathway	42.3185	47.6138	70.0709	26.4247	41.9239	39.0041	76.4374	26.1084	92.3185	93.4034	46.2813	45.6287	53.3796	30.711	49.1895	46.3096	-13.6444	-7.9194	85.4424	53.287	49.2949	50.8535	60.2076	62.9987	58.9656	69.5167	38.6914	82.7829	30.9487	18.8961	70.9873	86.1785	59.1339	48.2345	57.3152	67.9795	73.5646	46.9988	17.3047	69.4786	99.6361	65.5236	66.0671	51.516	49.9926	30.4305	18.6971	51.8926	59.4465
IL_6_Pathway	59.9241	34.5985	68.5646	52.83	46.5704	33.0861	80.0147	58.7611	50.6582	53.9095	37.8738	65.0585	42.0736	43.5552	31.5532	72.2269	-13.614	-8.25592	108.384	79.7683	37.1105	61.4471	53.2392	62.627	69.9828	90.581	43.8247	93.4325	33.6281	22.4973	41.1246	79.3351	39.114	30.8136	57.1247	64.2171	26.1509	43.5386	31.5755	71.1119	74.3106	60.7995	52.1282	69.8761	47.5901	48.5794	61.9988	69.8246	88.0478
PAK_Pathway	71.3349	55.1845	43.133	30.9974	17.1815	9.1806	101.75	6.41426	100.863	82.1166	24.754	59.8556	66.2677	0.00814025	45.0478	73.7273	-37.376	-40.0428	81.6274	60.6682	59.4285	76.7465	77.0013	41.2341	81.6521	69.3494	42.3333	128.743	8.98345	-7.96343	49.2876	65.7461	29.8968	7.92885	39.6402	64.4523	34.318	61.6667	4.21218	92.5363	118.512	67.7802	40.6878	73.1087	60.5971	10.4424	18.4275	54.9026	52.023
Wnt_Pathway	28.5369	35.2633	48.7138	50.4137	52.3804	38.9361	53.7528	40.2705	69.7745	53.1582	39.4097	52.73	53.207	43.1784	61.9229	65.8981	0.990137	32.4631	54.1156	52.6415	26.9705	56.6011	51.3115	44.3492	60.3468	49.5473	61.6587	44.7195	42.9638	47.1075	38.6832	54.6084	52.6727	40.4986	47.2234	42.3002	29.6709	28.0204	47.2782	46.6095	49.6796	36.3323	29.8429	43.1343	39.9247	23.7749	32.4556	45.0456	34.7142
MAPK_Family_Pathway	48.9033	26.2125	53.5901	24.1639	41.8307	22.2747	65.5074	35.0532	45.8784	49.7441	37.8649	37.9142	23.824	31.5976	27.3815	46.2438	-21.0285	-4.63752	77.5735	60.6196	26.4719	42.2445	45.6595	44.9466	53.0438	61.067	23.3288	84.1144	43.8021	17.3571	25.8888	59.1233	30.4312	29.1727	44.6572	43.5872	12.5741	33.0716	17.6927	54.4426	50.8867	41.5267	34.4434	63.406	31.868	41.8265	23.2763	52.4053	61.4457
TGF_beta_Pathway	37.8294	35.5787	46.8502	20.7001	44.1244	18.3212	63.3415	28.1988	62.7766	55.1509	35.7764	41.5849	29.5533	34.3768	31.8339	43.3969	-17.3044	-6.76422	80.5845	56.2623	30.6498	48.508	42.7528	58.6187	49.3464	63.1823	33.2719	77.7785	28.3328	15.4531	42.3604	58.1602	49.0021	24.288	39.3727	46.5625	49.547	37.7201	13.7372	53.5507	73.713	51.0503	47.0973	56.7041	39.2493	28.0848	24.3016	53.3527	60.5774
Glucocorticoid_Receptor_Pathway	38.057	32.4099	49.8907	32.1666	38.84	27.8081	53.5279	49.4844	30.3146	45.1628	34.6795	43.5012	15.0091	38.2063	23.4083	36.8851	-23.6592	0.412703	79.2212	59.9824	22.4584	33.1813	33.4484	50.2519	49.079	53.9868	25.8855	70.9362	30.0848	28.7455	19.9253	53.4858	37.2687	30.1782	47.8601	42.009	11.2552	26.6851	22.7467	58.8801	49.725	41.5606	37.0932	55.4369	31.967	43.8435	36.9686	58.1207	67.1296
PAK_Pathway_Actin_Cytoskeleton	61.9571	43.1241	33.0667	30.7497	18.3278	3.55021	70.3008	18.8395	57.478	57.8308	12.6968	46.8666	40.1245	5.42014	30.7623	51.2013	-43.528	-39.4551	60.65	51.4776	52.4557	56.6565	64.4391	28.3655	67.6643	46.5781	24.9907	109.417	7.14776	-11.1892	8.67398	37.9506	14.1575	-2.14535	31.0728	52.2239	-2.69522	48.1628	4.62334	73.5871	77.6242	45.7073	22.3969	54.8539	56.7378	13.6364	18.0961	52.3546	49.2501
Chemokine_Pathway	42.4981	22.1791	48.6186	26.4966	24.2253	23.3691	60.7361	37.8658	35.7524	45.4906	19.8167	33.6753	32.813	31.477	22.8481	42.0397	-16.3135	-13.9038	59.9574	47.1206	32.1318	37.6139	37.3624	54.2892	44.0999	57.0545	22.4821	71.5412	16.974	8.9977	31.1422	70.5998	13.6095	13.5468	40.3424	45.2949	13.9596	25.5898	24.9925	48.0776	67.9253	45.2201	51.6046	53.7985	38.6126	32.5793	35.4553	43.5199	63.4168
Glucocorticoid_Receptor_Pathway_Inflammatory_Cytokines	29.6161	25.8634	38.8935	20.1816	30.2565	24.6347	44.0749	38.156	23.4007	37.5258	24.5266	34.0411	13.1076	27.5976	13.3998	29.6254	-19.403	-11.4642	66.9135	48.506	17.5988	28.0305	29.3006	36.6279	36.7925	46.9371	13.4534	58.5612	21.1743	13.0685	14.1686	45.4301	24.6902	20.3873	36.9572	40.6075	9.3414	24.1118	13.0866	40.2964	40.9647	33.0636	36.523	42.3732	26.4256	38.1465	26.5668	47.2721	56.6646
GPCR_Pathway	27.8084	19.4099	28.9848	17.3964	37.7226	14.7846	43.3929	2.59909	69.1012	49.5664	28.7444	25.2443	46.6556	14.7105	32.638	30.6434	8.25465	18.0393	42.9292	21.8993	31.4986	36.0249	30.9633	39.2127	33.0388	40.5664	33.2306	50.7584	28.5907	19.0445	62.8031	53.4002	42.0285	33.4023	27.782	36.249	70.3447	26.9854	22.943	42.6866	72.0629	45.3386	32.216	32.367	30.7083	3.25697	1.88026	31.5117	16.4688
RAS_Pathway	28.5275	20.0957	32.1609	25.8895	33.5258	27.5831	39.6304	22.0085	40.3519	34.5036	34.6572	25.9927	32.4789	14.246	35.0501	26.1169	-7.55158	23.2785	33.9365	31.723	38.234	30.1978	40.4317	36.2242	37.2202	40.9383	29.5551	27.6573	19.3974	21.7513	18.2818	50.9933	32.1197	13.149	22.6465	26.9224	23.0627	11.3833	15.454	38.5076	39.3017	27.1131	20.3349	26.2191	22.8636	16.6783	11.903	30.7208	18.847
HGF_Pathway	34.0789	5.92183	25.9199	18.9482	29.6145	11.994	26.2239	11.5541	26.951	15.3021	19.8204	22.2226	25.0303	16.1011	19.8683	32.3128	0.478667	8.91934	27.4817	26.4804	20.9436	32.5204	25.0425	25.7219	25.8594	31.0334	32.1587	31.1472	21.7185	20.363	12.3908	29.4994	30.9096	14.7017	14.0842	18.8699	12.4236	2.91526	13.5722	31.9975	26.9313	14.7795	12.0196	19.2499	17.0602	8.46141	10.8601	23.7732	18.6339
Cellular_Anti_Apoptosis_Pathway	18.8201	16.6879	22.1811	2.79731	22.4957	8.62651	27.0889	-7.17293	50.9729	35.2212	12.8457	17.3659	21.6952	13.3521	16.5438	18.6524	-0.970492	-4.81981	24.8946	5.4356	17.16	22.2733	20.6733	21.4329	11.0136	24.6711	17.1279	25.7775	10.0451	3.15826	45.789	25.078	24.3232	16.8131	11.2574	25.7262	56.9575	21.8131	4.19478	22.3694	49.3272	34.0189	30.6858	18.0106	19.525	-10.5423	-4.11723	13.9299	7.21304
mTOR_Pathway	20.0248	20.458	32.089	21.4099	28.4682	3.76082	32.8067	-4.59466	60.9868	35.9251	18.6655	22.3455	39.9452	14.0856	34.2391	24.0929	2.20944	6.99034	31.3363	17.3861	20.2255	32.7448	27.0788	29.6932	27.0739	29.4044	34.122	33.7767	26.5037	19.4278	46.5774	36.5544	40.8411	26.361	22.088	21.2875	54.4346	22.0527	16.0329	36.1593	61.3907	29.805	24.7624	23.6764	26.8225	-3.48936	2.88983	22.3097	12.8475
Estrogen_Pathway	22.0393	17.2789	22.1753	9.05498	26.8933	9.58308	34.0972	-0.375412	59.3825	35.4997	23.0475	16.9706	32.2993	10.3677	26.8561	23.3275	6.04987	10.5701	37.0742	14.835	23.7587	25.2222	18.1919	32.2307	22.0775	24.5663	28.2376	29.7971	11.441	15.9379	53.0409	36.9015	42.7849	17.6319	15.4283	21.6605	58.5943	14.9148	19.1563	34.4216	52.676	35.0692	13.4053	20.6769	22.8184	-12.2161	-5.60107	15.808	6.42696
GSK3_Pathway	25.9807	12.4159	0.196394	-5.28488	24.0747	1.013	24.9997	-12.1464	81.4546	42.6578	22.3383	16.383	38.9789	-3.54116	25.3515	17.2612	1.25299	2.11642	14.0361	-9.92832	17.3338	31.9128	15.6031	21.5573	5.77986	20.8544	26.1586	10.9428	25.8241	11.3329	50.0489	15.0793	45.6472	10.3541	16.0192	25.9546	65.0145	20.9448	18.2493	33.5952	60.3779	38.8606	18.0183	8.43474	13.4482	-19.2711	-5.88425	15.4757	-7.78672
CREB_Pathway	13.7702	11.4378	16.3372	-5.55068	15.0264	4.69911	25.9981	-13.0184	55.3629	38.0797	9.03347	2.175	24.0293	-0.284516	15.322	13.6407	11.3869	0.228164	22.6634	3.7198	17.9558	23.0954	21.2453	26.9823	11.4094	20.4618	9.20933	30.6537	4.88041	0.0367566	50.539	26.6001	22.3849	8.96036	8.36678	19.2767	54.8606	18.8992	7.63732	24.479	53.0746	34.4469	22.3293	21.4631	19.9765	-17.1126	-13.5916	6.91392	5.14596
Integrin_Signaling_Pathway_Cell_survival	29.2635	4.3066	17.6388	17.5376	21.3499	3.5542	18.126	6.93343	19.6518	18.1887	20.716	15.0027	15.3872	5.29394	17.3289	25.4244	-0.180064	5.20526	23.8053	21.3483	18.1411	22.0208	20.1439	20.8284	21.6785	22.268	23.5673	26.6017	17.0389	8.66131	11.2107	25.3068	19.9992	15.3572	14.3732	11.3176	9.52865	5.8971	8.98398	26.6869	18.5221	14.007	4.56579	17.4616	14.9142	4.13226	4.74355	15.935	10.9983
MAPK_Signaling_Pathway_Gene_Expression	10.962	6.62337	11.2235	15.7005	12.0105	5.30724	9.50325	10.3416	10.533	12.4392	12.256	8.06404	10.2348	9.17355	11.5985	14.2511	5.26068	8.83291	13.2944	15.5655	11.6412	13.7798	12.816	13.8784	14.8559	15.2955	13.3125	23.046	14.9086	12.5854	4.40881	14.3732	12.368	20.1131	11.8575	13.0079	5.42772	4.53794	11.9177	16.3685	9.54697	6.80105	6.93167	15.2255	8.23564	11.7995	4.99733	15.4803	13.7326
IL_2_Pathway	7.00915	23.1101	17.9086	8.73441	20.0165	30.452	23.6873	25.216	18.9455	25.3812	9.00424	20.5106	6.92715	9.95382	13.436	-0.882059	-6.28895	11.6641	20.9484	29.6399	10.7913	8.06229	10.8253	20.0822	5.68411	22.2082	7.27657	23.8457	13.2523	8.57503	7.86484	28.6684	1.06466	13.3768	20.531	24.3706	11.2039	5.15733	7.71922	22.9513	12.489	16.5415	32.8818	10.2469	15.2665	23.1768	14.3952	23.6136	30.5657
JAK_mStat_Pathway_JAK_degradation	7.47403	16.9054	20.8284	22.5024	14.8174	8.36718	19.6987	19.4081	3.28891	10.419	8.26897	19.096	6.63602	22.8055	20.0733	17.4542	-6.97705	9.42482	25.0689	23.7279	11.21	12.5691	20.5196	12.9839	25.5461	14.1148	19.5549	22.9317	11.5312	10.2259	6.88824	21.7749	10.15	13.3745	10.9951	12.1752	-2.30792	9.77311	5.71473	8.2737	9.70172	11.8702	7.31391	9.43309	15.6228	18.8236	16.6218	15.9077	18.5654
BRCA1_Pathway	3.42825	12.6347	14.5785	15.8855	1.22145	13.8004	11.8282	9.62989	5.51729	6.37232	11.9035	8.13695	7.8295	10.7242	5.96824	9.04536	-3.27018	8.09467	20.515	15.428	7.84617	4.06192	6.97088	11.9288	12.4046	6.85394	11.5661	8.37699	2.19261	2.04135	3.1638	14.6104	2.86626	9.03853	12.2449	8.05085	0.0745663	4.33379	7.13947	6.48367	7.93769	12.6927	5.6016	4.66033	13.9739	8.71038	12.4221	6.60596	12.6623
p53_Signaling_m_Pathway_p53_Degradation	6.04416	19.3526	22.1394	20.8498	14.8181	9.67464	16.0523	18.4837	6.63229	10.6123	8.34694	16.7677	5.82477	20.9109	19.5316	15.0124	-5.41529	9.2131	23.4328	20.8342	8.42212	11.3837	18.2089	11.8567	22.8981	10.543	17.2662	19.7462	6.55515	8.53155	8.99731	22.0509	11.878	12.0529	9.53235	8.90337	-1.36423	7.27437	7.7656	10.7944	6.56003	9.66481	4.66076	9.09596	15.9675	16.821	14.6851	13.3338	16.2172
HGF_Pathway_Cell_adhesion.ell_mirgation	20.8375	3.69254	11.3768	12.6212	12.6622	4.6124	15.3699	4.97633	14.0471	13.1124	14.86	14.7807	13.1262	3.25302	11.1603	17.6803	-0.0224605	3.04445	17.1786	15.0253	12.6594	17.8948	17.243	15.2506	16.0542	13.9311	16.912	19.1111	8.99461	5.60031	9.65612	16.5844	15.7342	9.03062	8.66982	9.49412	8.55708	3.91977	5.79674	19.328	15.3782	10.8954	6.92112	11.6442	9.91766	4.37389	5.63759	12.0531	8.81689
PPAR_Pathway	13.9468	10.1987	8.792	4.96034	11.0806	2.10316	15.2449	-4.20726	29.1522	24.3205	12.262	6.71833	13.038	-3.15265	3.96362	8.29421	-0.851551	-1.1984	23.2981	8.54284	13.3111	11.2484	15.1623	19.8239	6.16055	10.1201	8.86885	24.0332	2.88147	-4.37435	26.1176	17.6304	14.1308	10.0516	4.48598	14.5949	31.9946	10.6445	2.95709	19.8497	29.9225	24.2149	10.7358	16.5077	15.8774	-6.7598	-0.766318	10.7403	3.45237
Start_of_DNA_replication_in_early_S_phase_effect	9.76211	3.95869	23.7653	22.2275	7.51477	7.62441	13.6203	11.0041	6.77947	1.41898	9.02014	6.71067	10.1356	13.4203	13.0322	10.0243	-8.1934	12.3319	25.4351	12.7236	5.29555	4.13176	11.1439	12.7214	20.6425	9.30532	13.3916	2.31487	0.119326	16.7983	-3.09169	20.7301	19.6421	7.90797	17.8416	-1.83204	-1.18286	1.82523	11.1159	9.40273	8.27413	14.8205	-1.81749	11.6961	15.7507	5.76611	14.1911	4.19636	8.47149
Wnt_Pathway_Ctnn.b_Degradation	4.38791	16.0758	20.9779	20.3106	14.617	9.08603	17.2936	18.239	4.61663	9.90664	7.33832	17.0899	5.27217	19.6482	19.6478	15.1662	-6.06703	7.97944	22.7316	21.8075	8.42212	10.264	17.3408	10.7129	22.8548	10.36	16.8174	19.1449	5.66477	7.98387	7.47002	20.6394	9.78386	10.5607	8.95684	8.90337	-1.99069	7.27437	6.7609	8.73848	6.96861	9.66481	5.46975	9.09596	15.3163	16.8056	14.7585	11.7846	15.7472
Ubiquitin_Proteasome_Pathway	5.85849	14.3159	19.9791	17.1748	10.7584	2.66174	14.4997	9.4829	2.44235	-0.59432	8.91734	10.2408	9.88335	12.247	15.5475	19.0229	-15.9762	4.47188	24.9768	10.7594	5.09565	6.48021	10.7739	7.31781	17.4531	5.99439	14.0297	7.08478	1.65443	7.42457	-1.8245	28.6726	12.7699	2.18196	7.72147	-2.31267	-6.70797	1.50406	1.37627	7.28257	6.77824	10.3543	-3.82801	7.16238	12.7996	10.256	19.606	1.00768	6.39916
JNK_Pathway_Apoptosis_Inflammation_Tumorogenesis_Cell_Migration	9.11815	4.59368	13.1394	9.79037	5.94678	5.31882	9.27919	5.51325	15.3428	10.582	6.91919	8.69128	13.6062	4.65494	8.25216	8.92578	-0.509476	-0.172287	7.39787	9.91043	9.78286	8.9786	10.121	9.03493	11.8494	10.4119	11.1463	11.635	6.8057	9.32492	4.31393	14.4011	12.6571	11.5155	7.26691	8.74637	6.55932	2.80512	5.43385	14.8093	10.672	7.2884	7.92244	6.93349	6.10053	3.90367	6.70483	9.47968	8.13803
JAK_mStat_Pathway	14.577	6.85695	8.81377	14.0155	13.1014	8.5794	11.4395	10.0052	11.6825	9.64277	12.4846	12.4762	6.02328	13.1841	13.4835	14.6825	0.262674	8.85246	14.5246	16.7036	8.3937	16.4719	8.22409	14.253	15.7939	11.7756	16.1287	15.204	15.1702	9.80226	3.19357	15.2875	12.4889	12.0118	9.83925	9.27612	4.42659	2.44077	6.66977	15.1196	10.0289	10.4195	6.12837	8.71845	10.1534	8.00745	6.83857	12.8567	13.9817
NGF_p_Pathway	12.8845	4.12866	10.5521	11.1984	12.942	5.13092	12.0167	3.57713	15.3051	11.8798	9.6962	7.88542	13.8168	6.15724	13.0393	13.5523	5.38982	7.36149	10.6073	12.1794	8.32211	13.2852	11.2157	9.42502	12.1158	14.0691	11.1409	14.5836	13.5827	5.74307	11.2979	18.6049	13.9326	9.25969	8.7659	6.25936	5.54248	4.45643	9.872	16.1683	12.8553	6.43222	6.94756	12.1403	6.74497	6.35845	5.78855	8.28895	7.66059
HIF1Alpha_Pathway	9.01841	2.82961	7.76532	4.54711	7.79937	7.19304	9.10457	6.57181	7.48323	5.26567	11.2978	7.77916	10.5126	4.26399	8.13916	14.925	-0.0330364	2.76022	11.6377	11.3336	4.477	10.4542	5.59105	7.57995	7.23331	10.1473	7.57543	9.04091	4.9326	1.00344	3.41542	5.56988	13.1515	7.85863	6.8306	5.10914	0.794088	3.57433	7.82874	10.7939	4.8762	1.90694	3.61236	12.1953	2.57198	4.2101	7.51685	9.56946	8.7087
Interferon_Pathway	4.62657	5.16155	5.46324	12.63	7.44289	4.35852	6.81366	11.4045	2.87181	5.86821	14.1614	7.67228	2.36859	10.7167	6.73245	14.0587	-0.220265	4.36903	10.4291	11.6006	7.43741	7.59646	6.52712	10.2784	10.0638	9.09967	10.6982	14.1221	11.9809	3.58164	-0.218361	9.2287	6.6487	7.0083	5.75775	7.27849	-1.54499	7.07432	8.02851	1.1096	4.09766	-1.66368	2.59631	9.90288	5.37156	7.27146	2.11185	13.2073	14.4794
TRAF_p_Pathway	2.53656	7.62724	6.19961	8.9384	0.468593	14.261	11.9138	16.2246	2.98263	11.5979	2.03628	3.71368	-3.13056	6.28305	-0.208331	-0.48172	-3.09344	3.02724	12.2051	13.1012	4.63856	2.32518	3.17079	11.1151	1.47134	11.9873	0.417026	10.6363	-3.79848	-8.63413	-3.59177	22.3485	0.785889	1.87057	1.79958	17.3663	-0.0817122	2.24705	6.35032	8.72607	8.70905	5.02804	11.8588	8.91518	5.26597	8.83742	7.45973	10.7482	15.3638
DNA_damage_induced_apoptosis_effect	4.01159	3.01934	11.6371	9.1054	3.45108	5.82608	6.72612	3.33426	3.72477	2.80481	3.97664	4.22239	5.4859	5.9409	3.41059	3.88969	-0.166502	3.83342	11.4713	6.61922	6.34787	2.05767	3.98251	6.3373	6.35688	4.17931	7.72237	3.51148	0.636972	3.28746	3.19353	6.21628	5.3046	7.18418	5.78983	2.7284	0.287891	0.219132	3.61153	6.24546	4.55007	8.30828	2.89843	2.42917	5.47367	2.26032	6.39524	3.9476	3.75922
ILK_Pathway_Induced_cell_proliferation	5.08417	4.82031	9.85616	10.2756	8.58848	3.28174	7.07386	3.08965	13.7766	8.66103	8.13912	6.645	8.30371	2.47642	8.80982	12.1875	3.0607	8.4351	8.89554	9.90932	5.45359	8.15419	8.59178	8.29559	12.4909	7.46218	10.5045	8.29296	5.33418	10.5336	2.82375	6.64841	10.6458	10.0103	7.78301	3.93025	3.91951	3.28695	9.34668	11.0262	6.19122	4.4174	2.74927	10.1595	5.95215	1.88456	3.06775	5.8193	4.42536
MAPK_Signaling_Pathway_Cell_Servival_Cell_Militory_Inflammation_Apoptosis_Osmoregulation	6.93923	3.01706	8.36121	7.73081	4.42274	3.81583	6.57206	3.18988	14.7697	7.0987	7.87304	3.41215	8.0995	5.2511	6.53417	6.34655	-2.21525	-2.07683	7.08634	5.50595	7.40797	7.67661	8.86841	6.12709	10.6627	6.23285	7.79547	8.70052	3.80152	5.40643	1.96704	7.1174	7.67768	9.25974	5.4759	5.01244	3.2084	3.36823	2.15646	11.1394	8.29016	6.42502	5.05242	8.62112	6.20695	1.00243	4.71838	5.78939	5.40803
ErbB_Family_Pathway	6.68641	1.78774	5.00701	5.48168	13.0966	1.97148	0.239871	6.00658	5.18236	0.578403	5.24462	3.12589	2.06412	6.40968	12.0869	4.60781	1.03934	12.0218	4.76867	9.13526	0.838435	3.51718	3.39542	6.81076	3.6895	4.58685	12.5329	1.85571	11.5182	12.6425	-1.6976	7.56411	6.61205	0.520645	3.78144	0.957031	5.38505	-3.45384	2.33822	10.4975	2.65089	1.83013	-1.22748	0.609527	5.36792	1.76333	3.60397	8.53589	2.99858
GPCR_Pathway_Gene_Expression	3.332	5.00553	-0.26701	6.76452	10.9367	7.47264	6.43253	9.31263	1.47487	7.32591	7.07788	4.40314	5.05539	6.75396	4.7669	2.31344	4.37581	9.10881	10.7572	9.78525	6.96921	1.8105	1.89013	10.2322	3.6539	8.79399	3.64872	11.279	10.1732	4.71616	1.10527	8.78882	0.421988	13.2081	8.0858	9.12117	3.83602	3.5905	7.26222	8.12464	2.80541	3.7364	4.41959	9.73852	2.51242	8.32616	1.71005	11.2291	9.40018
FLT3_Signaling_Pathway	5.9236	4.20374	5.19524	9.4176	7.8113	1.83547	9.54666	6.62263	5.14585	7.33751	-0.367727	5.99905	5.61234	4.68702	6.09168	2.905	3.35341	5.20874	8.66305	10.7829	7.15524	7.49718	6.33085	4.80768	5.31906	10.3995	5.49216	14.591	9.74984	3.45492	2.8691	14.7574	0.197657	7.17938	4.24218	6.93661	0.562739	4.62292	0.838597	7.28091	8.22072	5.98264	6.47977	6.97925	2.41599	7.31022	5.66778	7.67496	7.338
EGFR1_Pathway	11.4479	1.5494	-0.787586	5.9821	18.3924	0.00137613	8.88711	6.79607	6.74112	0.258257	9.42733	10.3205	10.6544	6.73359	12.3362	12.4872	-9.77279	10.5291	3.71074	12.7354	8.39221	9.83373	6.93047	7.67522	4.09318	14.0212	16.9604	11.559	12.1543	4.64386	0.62547	13.1719	8.69808	0.945517	8.19104	10.192	7.91589	-1.1975	3.99064	12.2197	10.9223	-1.94115	4.9803	2.19819	5.4048	5.15818	1.56532	10.1727	7.72358
Interactions_Report	6.03921	4.10231	2.43863	4.81665	6.11559	6.60953	8.6911	1.62198	11.3803	7.60087	6.04335	7.31574	9.3843	5.35664	7.87037	8.48128	-1.29745	2.8036	7.81102	6.1098	6.49634	11.8015	8.79925	6.81607	6.40961	10.1717	7.6925	3.83952	6.1152	5.32595	6.41352	8.30074	8.50842	6.99003	9.2551	8.45664	7.30028	1.4305	3.06419	10.2164	13.0562	6.02283	8.68452	6.2747	4.56572	3.49776	3.88428	8.69632	4.55122
p53_Signaling_m_Pathway	6.25507	8.76098	4.75436	4.33828	13.8902	9.48846	5.65487	12.5033	3.73395	2.53096	4.96948	11.9664	3.04462	13.3647	3.66935	2.28124	-4.96834	-1.31255	5.10605	12.0229	11.1829	5.6828	11.5884	7.8426	0.511578	4.75348	7.61022	6.23565	1.04734	-6.11165	6.3934	10.754	3.39529	1.6836	1.93701	12.0262	1.2743	0.891078	3.46459	10.4959	3.97588	6.16327	10.2493	1.32132	4.60431	7.50642	5.75728	10.5565	13.1593
HGF_Pathway_Anoikis	6.56389	0.951595	8.7246	3.93255	13.2759	4.06433	4.84509	4.47592	8.42271	1.66263	4.49982	4.06603	5.78289	9.67255	5.11992	10.3491	0.679068	6.02206	6.20413	7.5513	4.73821	9.21493	5.11586	9.63717	4.80025	10.0612	9.11421	5.71946	7.33195	9.7802	1.18347	5.37948	9.59928	3.23824	1.65336	6.41276	5.1504	-0.92126	5.5988	6.40257	5.67072	6.30436	2.60908	5.00132	5.33157	2.61423	4.12601	9.16047	6.58123
Hypoxia_induced_EMT_in_cancer_and_fibrosis_4	5.43205	4.10231	1.8937	3.90543	5.65317	6.60953	8.24763	1.62198	10.7619	7.60087	5.55366	6.75251	8.87179	4.6922	7.315	7.48226	-0.579594	2.1374	6.96943	5.28376	5.83474	10.9777	8.31615	6.07546	5.87416	9.30615	7.02	3.83952	5.46501	4.66069	6.41352	7.68242	7.80309	5.80157	8.58767	7.96755	7.30028	1.4305	2.45367	9.66458	12.2632	5.59713	8.68452	5.2058	4.56572	3.49776	3.13459	7.84119	4.12677
Hypoxia_induced_EMT_in_cancer_and_fibrosis_5	5.43205	4.10231	1.8937	3.90543	5.65317	6.60953	8.24763	1.62198	10.7619	7.60087	5.55366	6.75251	8.87179	4.6922	7.315	7.48226	-0.579594	2.1374	6.96943	5.28376	5.83474	10.9777	8.31615	6.07546	5.87416	9.30615	7.02	3.83952	5.46501	4.66069	6.41352	7.68242	7.80309	5.80157	8.58767	7.96755	7.30028	1.4305	2.45367	9.66458	12.2632	5.59713	8.68452	5.2058	4.56572	3.49776	3.13459	7.84119	4.12677
Hypoxia_induced_EMT_in_cancer_and_fibrosis_6	5.43205	4.10231	1.8937	3.90543	5.65317	6.60953	8.24763	1.62198	10.7619	7.60087	5.55366	6.75251	8.87179	4.6922	7.315	7.48226	-0.579594	2.1374	6.96943	5.28376	5.83474	10.9777	8.31615	6.07546	5.87416	9.30615	7.02	3.83952	5.46501	4.66069	6.41352	7.68242	7.80309	5.80157	8.58767	7.96755	7.30028	1.4305	2.45367	9.66458	12.2632	5.59713	8.68452	5.2058	4.56572	3.49776	3.13459	7.84119	4.12677
Mismatch_Repair_Pathway	5.92028	0.44338	15.7686	13.4645	1.3929	6.06504	8.57664	8.36974	6.38345	-0.607068	8.28021	3.32468	9.41585	7.5269	9.41714	7.74494	-4.67367	6.23186	13.5531	8.49258	5.04528	0.581858	8.39259	11.1266	14.1049	9.62708	9.0135	3.38282	-1.9021	7.75493	-0.338328	12.7833	8.04192	6.57043	9.83551	-0.491114	-0.117961	-0.425561	4.42252	6.20777	4.2182	8.34505	-1.28002	7.34992	7.22267	4.88284	7.91074	3.35667	6.06501
IL_10_Pathway	8.81481	2.64045	9.95513	7.11539	8.67494	2.73048	7.29026	7.94489	8.08302	2.62557	5.57734	6.10206	6.91646	6.81207	2.78947	5.71834	-6.59701	7.61122	14.1192	6.02718	4.72883	5.98065	4.38242	6.33856	9.2117	9.24665	6.81929	7.0332	8.24453	8.79544	-0.313328	12.4292	9.7363	1.49607	10.5192	4.50818	2.48774	5.48934	4.06103	12.033	7.58874	9.57018	2.00731	10.1751	4.77733	5.76193	8.13717	9.18001	9.41514
Hypoxia_induced_EMT_in_cancer_and_fibrosis_3	5.43205	4.10231	1.8937	3.90543	5.65317	6.60953	8.24763	1.62198	10.7619	7.60087	5.55366	6.75251	8.87179	4.6922	7.315	7.48226	-0.579594	2.1374	6.96943	5.28376	5.83474	10.9777	8.31615	6.07546	5.87416	9.30615	7.02	3.83952	5.46501	4.66069	6.41352	7.68242	7.80309	5.80157	8.58767	7.96755	7.30028	1.4305	2.45367	9.66458	12.2632	5.59713	8.68452	5.2058	4.56572	3.49776	3.13459	7.84119	4.12677
TGF_beta_Pathway_Epithelial_mesenchymal_transdifferentiation	5.28413	3.67377	4.8089	4.69853	6.88118	4.2827	6.27247	2.1959	9.23167	9.64875	6.09545	6.089	5.14771	1.68627	5.83987	5.24906	-0.154134	3.74188	3.35106	6.3517	5.06316	7.4028	6.2443	3.33599	4.95415	5.84202	8.36587	6.38566	5.69134	2.4625	6.77908	4.81469	5.19013	4.42734	3.73882	6.70306	5.47772	3.4323	2.86408	8.87612	8.52125	8.25146	5.08771	2.6741	6.51681	2.66331	2.77565	4.77346	2.21621
JAK_mStat_Pathway_Akt_Pathway	3.40516	4.16525	-0.654614	-0.362295	10.2937	3.19042	8.0191	-0.550167	15.2108	9.95493	11.4901	10.2833	8.51396	1.10839	5.47326	2.5342	-2.41988	12.5086	8.7339	3.82341	5.33039	5.38198	6.00611	2.96608	2.73434	5.86101	4.21098	8.40535	6.41441	-1.4424	9.86137	6.84699	5.48434	0.389988	4.3274	6.82887	10.1765	4.99718	4.94212	1.96415	9.64921	13.7003	4.44256	2.74415	2.65048	2.87395	-1.99691	6.63119	-2.81769
RNA_Polymerase_II_Complex_Pathway	7.00408	1.1499	11.4609	8.9729	2.85822	4.17123	1.98565	5.73876	-0.640687	-0.742378	3.71065	3.68499	1.1487	5.82721	5.997	4.201	-2.95468	4.41975	10.3715	6.79159	2.88713	0.834807	2.06249	3.43453	9.06377	-1.11288	4.17599	3.68931	-0.509723	9.77845	0.407059	3.71755	11.3592	3.02174	6.867	-1.93032	-1.08628	0.454602	1.98537	6.38653	0.793102	5.16805	-2.95308	7.07525	3.7216	-1.44424	5.38337	1.47945	1.36115
ATM_Pathway	2.2108	6.87247	3.52564	3.73474	2.83364	0.892823	1.40028	-1.72644	5.73685	3.2078	2.45899	0.286633	-0.245498	-0.0035308	3.90867	5.13578	9.09715	5.2387	8.81714	3.46941	2.87234	-1.17698	-0.15182	1.52866	0.654915	-0.155521	2.9328	0.566979	4.7052	1.83796	5.50717	6.17725	3.38811	4.75822	5.86579	1.0469	4.19354	0.730139	7.48031	6.31059	-0.784433	-0.758824	4.12718	2.31615	-1.1071	-1.32343	-0.277637	1.6035	2.04628
Androgen_receptor_Pathway_Gonadotropin_Regulation	8.7615	2.16295	7.77005	8.17105	10.3649	5.81115	7.45025	4.20293	6.08006	4.03851	8.97081	8.83801	6.18069	6.2487	8.79049	10.5362	0.139032	2.31882	10.5731	10.3513	5.81446	7.99793	5.41301	9.96499	9.17021	6.73427	11.1365	6.78389	7.74851	8.9363	3.37735	5.66903	10.3284	8.48104	7.08521	4.84098	3.8232	-0.895108	6.87898	10.1244	4.68571	5.60811	2.17688	7.75606	5.27008	2.0259	3.86384	6.59024	6.92123
Androgen_receptor_Pathway_Histone_Modification	8.7615	2.16295	7.77005	8.17105	10.3649	5.81115	7.45025	4.20293	6.08006	4.03851	8.97081	8.83801	6.18069	6.2487	8.79049	10.5362	0.139032	2.31882	10.5731	10.3513	5.81446	7.99793	5.41301	9.96499	9.17021	6.73427	11.1365	6.78389	7.74851	8.9363	3.37735	5.66903	10.3284	8.48104	7.08521	4.84098	3.8232	-0.895108	6.87898	10.1244	4.68571	5.60811	2.17688	7.75606	5.27008	2.0259	3.86384	6.59024	6.92123
Androgen_receptor_Pathway_Prostate_Differentiation_._Development	8.7615	2.16295	7.77005	8.17105	10.3649	5.81115	7.45025	4.20293	6.08006	4.03851	8.97081	8.83801	6.18069	6.2487	8.79049	10.5362	0.139032	2.31882	10.5731	10.3513	5.81446	7.99793	5.41301	9.96499	9.17021	6.73427	11.1365	6.78389	7.74851	8.9363	3.37735	5.66903	10.3284	8.48104	7.08521	4.84098	3.8232	-0.895108	6.87898	10.1244	4.68571	5.60811	2.17688	7.75606	5.27008	2.0259	3.86384	6.59024	6.92123
Androgen_receptor_Pathway_Sexual_Differentiation_._Sexual_Maturation_at_Puberty	8.7615	2.16295	7.77005	8.17105	10.3649	5.81115	7.45025	4.20293	6.08006	4.03851	8.97081	8.83801	6.18069	6.2487	8.79049	10.5362	0.139032	2.31882	10.5731	10.3513	5.81446	7.99793	5.41301	9.96499	9.17021	6.73427	11.1365	6.78389	7.74851	8.9363	3.37735	5.66903	10.3284	8.48104	7.08521	4.84098	3.8232	-0.895108	6.87898	10.1244	4.68571	5.60811	2.17688	7.75606	5.27008	2.0259	3.86384	6.59024	6.92123
TNF_p_Pathway	6.25127	2.6816	3.24338	2.29349	5.05478	4.53657	3.44364	5.46198	3.28388	3.79398	4.72777	0.890919	5.07178	5.63902	1.53581	5.95145	-2.72876	2.29706	8.51098	5.18929	3.76523	3.39084	1.27995	13.4755	2.56267	10.9102	3.60696	4.9172	6.78166	8.04178	-2.88401	8.02574	7.12056	5.50444	8.27898	5.33462	2.86365	-2.37243	3.08358	8.0404	5.3164	-0.556798	4.45582	2.53563	-0.0981949	5.45026	1.52754	8.43564	8.69898
Transcription_of_mRNA_Pathway	7.28075	1.1499	8.9263	6.88007	4.63892	4.69874	2.6444	4.65937	-0.60518	-2.36732	3.77348	4.0418	2.55152	6.95518	5.58851	4.19673	-2.38487	3.72339	9.57685	6.76951	2.84816	1.29937	1.99959	5.07825	8.55614	0.313375	4.29732	3.79935	1.01452	8.85443	1.21322	2.90282	10.4259	3.0036	7.0236	-1.93032	-1.08628	0.134827	3.66239	6.80503	0.927851	5.42449	-2.99592	6.68375	3.26251	-1.0318	5.09611	1.39262	0.440711
IP3_Pathway	8.70601	1.49808	6.67272	-2.05603	8.7962	13.89	14.7039	-4.22241	11.8322	6.54174	3.48764	0.114053	7.94444	3.89366	4.48645	6.44307	2.90669	-1.96872	4.08457	3.45563	10.2688	10.4162	14.2592	11.2837	4.99653	12.0195	2.63904	18.8034	2.3075	-6.04241	15.2821	11.7149	-0.512988	-4.58464	-1.07732	2.5681	0.313845	0.739414	5.56131	5.40766	9.04216	10.7096	7.89398	14.648	0.309902	-4.44838	-8.8933	3.39327	10.4508
IL_2_Pathway_Protein_Synthesis	2.85537	2.52342	5.82356	1.85099	2.14099	3.12317	5.116	3.1055	6.04232	3.63607	-0.317244	5.09592	3.52894	1.74111	-0.546897	2.55259	-1.18227	-1.32579	4.8334	6.20717	0.54085	1.49825	1.73795	3.92764	2.96416	6.29944	1.77756	6.28663	2.50743	0.356427	1.55248	3.83547	2.28628	1.87143	3.15363	4.96624	0.825429	1.17376	-0.438578	3.45785	3.41918	2.22771	4.54898	2.50463	2.157	3.90851	1.23952	5.23105	5.5615
Glucocorticoid_Receptor_Pathway_Gene_Expression	4.58662	2.86314	8.87912	9.62005	2.39764	5.22714	5.45126	4.97128	3.46435	1.37034	2.8537	2.59665	0.586806	5.21051	5.10877	5.86263	-0.417339	8.5937	8.34327	5.00539	2.11382	-0.65338	0.70698	7.94556	7.85199	0.990498	6.2436	4.99454	1.05812	7.11249	3.25475	3.86919	6.6042	7.99713	6.77593	-2.2718	-1.15965	0.711651	7.42964	10.2531	3.5968	4.45681	-1.96101	7.99267	2.48059	-1.82671	4.56293	3.02011	3.02624
Translation_Regulation_of_EIF4F_activity	7.04099	2.63496	4.10216	7.68731	4.77963	1.29328	1.5946	2.31919	5.12577	6.10196	5.05021	3.99977	5.03177	1.93578	8.81382	2.09039	-0.413543	8.62393	3.19891	4.38477	2.50605	6.14229	2.76308	3.01281	4.43513	7.06805	6.381	4.51206	10.8711	7.65105	0.848328	2.91984	4.12257	7.88013	3.34153	2.92239	2.97205	3.57531	3.71739	7.91338	3.20057	1.59525	2.50779	2.09983	5.54494	5.49615	3.09313	5.93873	3.24196
Fas_m_Signaling_Pathway	12.1253	1.51989	9.49053	10.5487	8.31651	0.12229	1.81608	4.5455	2.99993	-0.775388	8.11164	10.1901	-1.01425	8.41218	7.43931	7.72899	-1.57404	1.49345	12.4347	9.33811	0.580458	9.51819	3.27723	2.38769	15.7725	0.577086	11.2202	3.62584	4.40303	8.23899	2.43514	7.47416	11.3002	8.69208	5.74287	-1.98085	3.35862	1.71301	4.93835	8.22053	3.15443	4.00293	-3.36602	6.66739	4.89111	1.81814	5.3857	3.64669	4.20626
TNF_p_Pathway_Gene_expression_Cell_Survival	7.42795	1.77835	1.83328	1.57765	7.05638	6.13644	4.02794	3.50376	4.40902	4.15233	6.38747	3.84414	3.89119	3.79667	0.729743	5.2641	-0.344894	2.54319	5.56251	5.00595	2.09861	3.34923	1.51639	5.49975	2.79194	5.82845	4.31207	5.61658	6.05299	3.74638	0.0504735	4.28837	4.89625	7.57259	4.93216	4.93229	2.61924	-1.7647	4.48587	7.90537	3.09878	1.20471	2.94728	3.75372	1.17491	2.93478	0.605087	5.96076	6.87447
AHR_Pathway_AHR_Degradation	3.46688	3.75996	6.34853	6.17243	3.28137	3.16222	6.73741	6.13116	5.02457	4.37946	3.90397	9.00767	3.22945	6.08389	6.89761	7.92293	-2.39741	2.31311	5.16812	7.58081	4.76238	6.09077	4.9006	5.8291	6.36815	6.82945	9.24952	6.15745	4.66651	5.257	2.50568	5.43071	5.1629	5.98994	8.45707	4.8267	0.947183	2.53413	1.92793	4.59476	3.16266	1.76094	5.49124	5.41977	3.41329	3.89105	5.5083	7.04269	5.09342
AKT_Pathway_Cell_Cycle_Progression	3.62502	1.0768	8.49826	4.95502	0.736825	8.62989	5.17754	1.78557	6.43258	6.11972	2.45368	4.14583	5.59107	1.1992	2.19006	6.67233	2.70913	3.67005	5.8174	2.37692	5.61386	3.95799	3.00044	5.03405	2.50693	5.67172	6.17004	2.72505	-0.5051	-1.75483	5.38973	6.58707	1.65889	3.87846	5.87635	4.69051	2.5961	1.08527	2.53332	6.48613	5.9855	5.06832	3.44391	0.86259	3.8366	0.256055	2.99251	-0.823162	-0.164738
AKT_Pathway_Insulin_Stimulated_Mitogenesis	2.86326	0.900082	5.94218	3.47653	-0.393399	5.94039	4.64953	1.5629	9.11002	3.98295	3.80589	6.51025	7.13158	-0.150326	2.78242	7.06403	-1.68883	1.6495	6.07941	2.63997	4.63276	5.54017	1.82129	3.42934	2.98877	8.01028	4.85497	1.73289	0.117824	0.423672	3.66043	7.72687	2.16566	5.50817	6.70014	3.76138	0.9162	-0.249604	-0.173837	7.03692	5.43198	4.59891	2.07219	1.80421	0.718198	-2.9358	4.28151	-0.300683	-0.459372
DNA_damage_induced_responses_effect	3.376	2.18042	8.15684	6.04551	3.37688	4.05805	3.87132	2.15709	2.37664	2.80481	3.45745	3.10989	3.48182	5.20769	1.63416	1.63353	-0.166502	2.72227	5.77508	3.9634	3.83526	2.75229	3.98251	4.51943	3.98043	3.31582	4.5359	2.90832	0.843879	1.01776	2.20293	3.25164	3.22531	3.25539	2.80439	2.19143	1.02024	0.986459	2.73262	4.64579	3.61951	5.25662	2.41164	1.85513	4.45833	1.0761	3.85157	3.01324	1.80574
Androgen_receptor_Pathway	9.49842	0.838793	-0.660462	-21.5402	9.79302	3.23591	20.2718	-19.8623	41.624	18.7373	-2.43093	-4.8505	18.6525	-10.9907	1.96147	0.550044	4.98842	-12.527	6.23331	-4.04992	16.5197	14.6402	4.94057	20.6623	-15.9063	15.4512	-2.73446	13.2529	-1.15268	-6.90044	32.2777	16.5503	13.1715	-8.39236	0.0799633	17.4181	47.0164	7.4601	1.96747	24.285	44.3817	31.9871	19.8259	10.3416	9.44477	-26.4137	-19.5724	-4.2177	-3.63095
TRAF_m_Pathway_IKBs_Degradation	4.39547	1.99879	3.82778	1.77632	4.29651	4.71202	4.7765	2.47218	3.29561	5.7293	4.13262	4.2197	3.1172	2.07561	1.28106	4.1336	-1.10108	2.05304	7.91893	4.05545	1.24184	1.83158	2.9443	3.34697	3.46526	6.21093	-0.19216	6.06785	5.27512	0.650167	1.43692	5.85807	3.42882	6.20743	6.03306	3.60998	0.661495	2.28919	1.74986	6.32415	4.266	3.12388	3.67525	5.10246	2.60029	4.13824	2.94344	4.23835	5.60363
TRAF_p_Pathway_IKBs_Degradation	4.39547	1.99879	3.82778	1.77632	4.29651	4.71202	4.7765	2.47218	3.29561	5.7293	4.13262	4.2197	3.1172	2.07561	1.28106	4.1336	-1.10108	2.05304	7.91893	4.05545	1.24184	1.83158	2.9443	3.34697	3.46526	6.21093	-0.19216	6.06785	5.27512	0.650167	1.43692	5.85807	3.42882	6.20743	6.03306	3.60998	0.661495	2.28919	1.74986	6.32415	4.266	3.12388	3.67525	5.10246	2.60029	4.13824	2.94344	4.23835	5.60363
AKT_Pathway_Cardiovascular_Homeostasis	2.86326	-0.117835	5.94218	2.95926	-0.393399	5.94039	4.64953	1.5629	8.46003	3.32076	3.80589	6.0176	6.37422	-0.630787	2.07614	7.06403	-1.68883	1.6495	6.07941	2.63997	3.82472	4.88161	1.34846	3.42934	2.98877	7.48651	4.26354	1.73289	-0.479936	-0.500441	3.66043	7.72687	2.16566	4.77322	6.70014	3.0224	0.430452	-0.70915	-0.922071	7.03692	5.43198	4.59891	1.43665	1.80421	0.718198	-2.9358	4.28151	-0.300683	-0.459372
AKT_Pathway_Glucose_Uptake	2.86326	-0.117835	5.94218	2.95926	-0.393399	5.94039	4.64953	1.5629	8.46003	3.32076	3.80589	6.0176	6.37422	-0.630787	2.07614	7.06403	-1.68883	1.6495	6.07941	2.63997	3.82472	4.88161	1.34846	3.42934	2.98877	7.48651	4.26354	1.73289	-0.479936	-0.500441	3.66043	7.72687	2.16566	4.77322	6.70014	3.0224	0.430452	-0.70915	-0.922071	7.03692	5.43198	4.59891	1.43665	1.80421	0.718198	-2.9358	4.28151	-0.300683	-0.459372
TNF_m_Pathway	3.43122	1.39396	3.97346	4.9336	3.26868	3.18351	3.9279	3.21368	-0.0394747	4.0191	4.25336	5.15042	-2.00129	5.36174	1.71827	6.54183	-0.715744	0.946052	9.29077	3.27625	1.35349	4.44475	2.92908	6.40394	7.92912	4.09763	2.12387	3.09428	-0.727193	1.93266	2.09012	4.97188	5.89251	2.91782	3.974	1.93598	2.33135	1.73341	2.75634	3.15642	2.95674	2.02773	2.57955	5.06614	1.85184	4.81317	3.49864	2.64488	5.72226
Hedgehog_Pathway	4.09824	2.51124	4.63047	6.32262	1.88066	2.11279	4.78993	2.71101	9.35613	7.01228	4.16989	3.57629	8.09204	4.2971	2.76661	5.4382	-1.82333	-0.878163	4.38486	2.5089	2.65434	6.28617	4.48433	3.32015	4.2648	5.85948	4.97665	3.70212	3.23112	4.834	3.93201	6.12943	6.22503	6.45981	5.97331	4.70788	4.74733	1.76452	1.52957	4.5247	7.61475	4.3518	4.52363	4.62118	3.82287	1.90061	3.58754	3.78466	4.07351
IL_2_Pathway_Actin_reorganization	0.921712	2.64666	5.72898	0.356547	2.55746	4.59126	5.31344	2.92938	5.71731	2.94644	1.10347	2.74107	4.59644	-0.00930486	-1.07985	-0.808459	-1.6327	1.61572	5.46853	6.46182	0.0454088	-1.72691	-0.624868	3.36996	2.41887	5.12289	-1.10683	4.18837	-0.291133	-1.50772	2.05698	4.16364	-0.538509	1.12164	4.70027	3.56572	0.825429	0.811397	0.433093	3.93115	1.59969	3.66675	2.76094	3.56762	2.14207	4.72122	1.59043	4.32122	3.41222
AKT_Pathway_NF_kB_Pathway	2.86326	-0.79426	5.94218	1.93836	-0.42434	5.94039	5.42435	2.05327	8.00454	3.32076	3.80589	5.53534	6.37422	-1.34054	0.916889	6.44218	-2.78992	2.68145	6.14607	2.32934	3.82472	3.34981	1.34846	3.42934	2.85391	8.13163	3.48439	2.14123	-0.962194	-0.9827	2.27993	7.19299	1.72903	5.24538	7.82193	3.0224	-0.0429252	-1.2646	-1.45313	7.72484	5.88542	4.59891	1.43665	1.22897	0.718198	-2.9358	4.28151	-0.260683	-0.459372
AKT_Pathway_Synaptic_Signaling	6.33202	2.78279	5.94218	4.6809	4.35992	4.87627	4.17105	3.62848	5.52881	5.13666	3.55444	1.84584	4.15243	2.40612	-0.616425	5.1202	0.408805	5.59116	5.07127	1.16235	4.64224	4.97842	2.03144	5.66865	2.50379	4.71656	5.91234	3.47286	2.0814	-0.14429	4.4946	4.27326	3.40872	3.12549	5.62677	5.56882	3.31695	1.64151	3.58453	6.1903	4.384	7.44991	4.07859	3.87944	4.29229	2.33261	5.96529	2.50525	2.33164
AKT_Pathway_Aggregation_._Neurodegeneration	3.56058	1.0365	6.60302	2.95926	-0.971731	7.49395	4.66681	1.69748	10.329	4.76176	3.76015	7.06561	6.71444	-0.559601	2.71287	7.06403	-1.07439	0.862776	6.07941	2.63997	4.44255	5.15935	1.77512	3.42934	3.15923	7.14692	5.02935	1.24299	0.402227	-0.727728	3.98586	8.68714	3.03397	4.77322	7.37963	4.2597	1.5145	-0.70915	-0.922071	7.62941	5.43198	4.35032	1.6468	1.80421	0.281152	-3.45651	4.28151	-0.708377	-0.459372
Sister_chromatid_cohesion_effect	2.74208	0.689112	5.0347	6.8562	5.99237	5.61956	5.25718	4.81217	4.64962	3.01393	5.33489	3.09979	3.56688	6.16162	7.66266	4.23148	0.619817	5.15526	6.37194	3.53567	2.10131	1.89571	4.17973	3.46104	6.7941	3.98124	5.38435	4.80269	3.87732	8.37205	3.27515	6.15259	6.62289	4.14793	7.99657	2.02387	1.99316	3.49951	5.83778	5.19873	-0.306328	4.83432	3.06115	3.54231	3.54911	2.4757	3.41961	6.28267	3.74736
NHEJ_mechanisms_of_DSBs_repair_effect	4.91953	2.25294	6.82912	7.23759	3.98838	3.75782	6.37169	3.43504	2.89709	1.1694	3.83457	5.40029	4.63003	5.22201	4.63547	5.53878	-2.83266	2.70325	7.03634	4.31831	4.32382	1.73041	4.31284	5.97673	7.85076	3.77738	8.08022	3.88903	2.63847	4.39761	1.92814	5.40406	3.52016	3.51092	3.37757	1.15563	0.407123	0.986459	2.59503	6.65498	4.0947	3.8962	0.984671	3.21803	3.49891	3.80071	6.00261	2.631	3.17417
AKT_Pathway_Neuroprotection	2.86326	-0.117835	5.94218	3.62341	-0.393399	5.94039	4.64953	1.5629	8.46003	3.32076	3.80589	6.0176	6.37422	-0.630787	2.07614	7.06403	-1.68883	1.6495	6.07941	2.63997	3.82472	5.81148	1.34846	3.42934	3.55421	7.48651	4.26354	2.42124	0.761227	0.685536	3.66043	8.1833	2.16566	6.36762	6.70014	3.0224	0.430452	-0.102617	-0.146559	7.91098	6.04536	5.33747	1.84768	1.80421	1.34587	-2.26044	4.28151	-0.300683	0.274386
AKT_Pathway_Respiratory_Burst	2.86326	-0.117835	5.94218	3.62341	-0.393399	5.94039	4.64953	1.5629	8.46003	3.32076	3.80589	6.0176	6.37422	-0.630787	2.07614	7.06403	-1.68883	1.6495	6.07941	2.63997	3.82472	5.81148	1.34846	3.42934	3.55421	7.48651	4.26354	2.42124	0.761227	0.685536	3.66043	8.1833	2.16566	6.36762	6.70014	3.0224	0.430452	-0.102617	-0.146559	7.91098	6.04536	5.33747	1.84768	1.80421	1.34587	-2.26044	4.28151	-0.300683	0.274386
Interferon_Pathway_Transcription	1.8528	4.99211	2.42902	5.02707	3.70222	2.269	4.8312	5.66333	1.6248	3.98328	4.24462	5.692	1.42209	5.68059	4.88451	6.09144	-0.242964	3.56601	3.69007	5.99348	2.71648	5.12942	3.98533	4.47251	5.39059	4.07518	4.65464	6.16712	3.22639	2.63003	0.799	3.87661	2.07792	2.15507	4.506	4.94637	0.51041	3.32029	1.78476	0	2.95758	3.3274	4.61779	2.84581	4.00778	4.70841	3.30128	4.49252	5.81673
Mismatch_repair_effect	2.14852	-0.694762	7.9774	7.53379	1.30633	4.99626	4.23907	4.794	4.47661	-2.14745	3.12974	0.937146	5.23823	4.27663	4.57349	3.01721	-1.74137	4.73295	6.89587	4.7653	2.08517	0.588241	4.24281	6.59267	7.8989	5.37665	5.73722	0.201562	-1.13658	3.92002	0.271221	7.44613	3.82462	2.23314	5.63098	0.0305732	-0.117961	-0.425561	1.86917	2.95717	2.19133	4.1837	-0.174718	5.34495	3.3208	2.43786	4.01792	1.25454	2.07811
IL_10_Pathway_Gene_Expression	2.66788	2.26722	1.44464	4.81886	4.17199	2.47542	3.66395	3.00765	4.30284	3.14147	3.48794	1.69097	1.88069	3.53363	2.33101	1.79007	-1.25102	4.20291	5.48977	3.81335	2.92254	3.62143	1.52636	2.88649	3.02985	2.77281	3.06693	1.9786	7.15944	3.1822	2.00687	6.18089	2.02561	5.23282	4.03428	3.01421	0.4698	2.94543	1.86309	3.97959	3.38054	4.05748	1.92256	3.61659	2.23816	3.60873	4.79364	4.19068	2.02845
TGF_beta_Pathway_Post_transcriptional_G1_arrest	5.97855	4.8389	3.06777	5.83598	9.88302	-0.35067	5.0211	-0.256368	9.8872	9.86295	6.11606	6.34611	4.30835	3.56665	9.34344	5.86695	-1.75124	1.00789	1.50618	5.01542	5.10911	8.91771	8.30946	2.70359	7.38749	5.24695	8.24136	7.4913	10.1734	6.76794	7.02033	0.982512	8.50589	2.76791	-0.185602	4.58741	7.37928	6.46063	0.786729	5.97246	6.87893	6.12256	4.40551	3.23401	6.13827	3.51355	0.807999	6.9884	1.66254
HGF_Pathway_Cell_cycle_progression	4.43507	1.42808	3.79679	3.28717	6.16665	3.16166	3.8988	2.36844	3.69941	-0.16715	3.52836	4.3855	3.62553	5.75781	3.43438	5.77422	0.9902	0.702376	5.29913	5.34445	3.64476	4.68126	4.92039	5.12227	3.84135	5.41212	7.35951	3.46876	3.66422	5.60017	0.698934	4.22762	7.20816	3.75163	2.14782	4.79598	3.02454	-1.79832	5.36876	3.75022	4.54208	-0.043219	3.08801	1.63165	3.4884	1.5897	1.75687	7.31868	5.60643
AKT_Pathway_p73_Mediated_Apoptosis	3.85396	0.940455	5.94218	2.52129	0.0449123	6.53694	3.50682	2.11067	5.49164	3.97682	2.23491	3.29031	4.15243	0.433642	-0.260461	5.02079	2.09318	3.67005	5.07127	1.84315	3.82472	2.18285	0.755251	3.94407	1.58442	4.08836	5.22621	3.10918	-0.276762	-1.15898	4.4946	6.16601	1.5793	2.07725	4.38065	3.64435	1.54242	0.629844	1.98069	5.57072	4.83133	4.97435	2.64618	2.11192	2.34502	-0.327205	2.51346	-0.445665	-0.325242
Nucleotide_excision_repair_effect	1.2523	-1.65117	6.43508	5.68484	1.00564	1.73115	1.83421	2.04482	2.32759	1.4771	2.06882	-1.04595	0.565715	2.11356	0.981766	0.888844	0.647319	0.270149	7.07061	1.21572	0.878384	-0.0788518	1.42629	3.81562	2.39051	0.892216	3.66412	2.28601	-1.44691	7.02097	-1.52661	5.46883	2.95894	5.99009	5.9976	-2.70508	-1.47457	-0.114428	0.0182741	0.761697	-0.585138	4.39167	0.426495	0.507165	4.0898	3.0767	-1.07379	1.02904	2.35302
Integrin_Signaling_Pathway_Cytoskeleton_contraction_integrin_modulation_cell_invasion_and_migration	5.08687	0.455593	1.69014	2.08698	4.73877	1.77976	1.15015	1.58235	0.00610582	0.000865572	4.82753	1.93748	-0.352966	3.51786	0.180574	4.02789	2.42976	-1.05004	2.76565	5.15584	2.33825	3.44916	1.7719	3.00472	2.79857	2.8143	4.41193	3.44734	6.17754	4.27853	-0.233687	3.7002	6.8346	1.24601	-0.431881	2.61972	0.530852	-2.46114	1.9463	4.85465	-0.27823	-2.40788	-0.340717	2.91805	1.59939	-0.109173	-1.79154	6.04803	3.60432
IGF1R_Signaling_Pathway_IKB_Degradation	4.27931	1.05027	2.80072	2.09554	4.72188	4.85258	5.05118	2.46709	6.33816	5.37722	4.45427	3.59239	3.66369	1.74621	2.20223	4.50533	0.168587	4.75823	5.23871	3.39538	1.28032	3.03866	2.48549	3.42462	4.15417	6.83856	1.87488	4.87562	5.99292	1.1786	1.81489	3.86016	4.34595	6.06654	6.72203	2.95297	1.66001	1.15087	2.62026	6.7851	4.29478	2.94917	2.42408	4.22376	1.9205	3.00786	2.10921	3.39988	3.57408
X0_IL_6_Pathway_IKBs_Degradation	3.01996	1.05027	2.80072	1.55066	4.72188	4.85258	4.36274	2.46709	4.76382	4.09849	4.45427	2.96577	3.66369	1.74621	1.49616	3.57969	0.168587	3.47801	5.23871	3.39538	1.28032	2.54085	2.48549	3.42462	3.71748	5.86844	1.26057	4.2478	4.49365	1.1786	1.40613	3.86016	4.34595	5.53202	6.26771	2.35643	1.16743	1.15087	2.62026	6.01593	3.6223	2.94917	1.92595	3.79604	1.9205	3.00786	2.10921	3.39988	3.57408
AHR_Pathway	6.4154	0.0177903	3.26188	5.15655	3.07072	1.39445	5.11792	5.74598	5.22808	2.91453	2.69265	7.47482	2.58371	4.6835	6.49065	7.88779	-3.85627	2.19965	5.01217	5.2721	4.28028	4.91709	2.17474	5.74507	4.25609	4.27343	9.28515	3.06576	6.88976	6.26451	3.3438	4.87846	6.40561	4.31262	7.27812	3.14588	0.419363	0.541752	0.577767	7.51184	1.75449	2.14123	2.39159	6.37164	1.64136	3.24455	4.95199	5.59793	3.58929
Growth_Hormone_Pathway	0.0343188	9.42654	0.208754	2.80424	5.05399	2.16941	4.29029	7.33046	2.38376	8.71854	3.4258	-1.26233	0.0235488	7.58542	9.10659	-2.20225	-6.7382	6.33538	1.68485	0.979613	9.30532	5.06685	7.60763	6.62102	-1.35952	2.76898	3.93829	4.86069	8.23909	1.6189	4.4507	9.75907	-4.1482	1.48784	-1.43747	7.56393	5.51645	2.7494	4.53155	2.77304	6.16529	7.03505	8.21091	-1.29441	7.84238	4.37921	3.8813	3.16072	2.06576
Growth_Hormone_Pathway_Glucose_Uptake	0.0343188	9.42654	0.208754	2.80424	5.05399	2.16941	4.29029	7.33046	2.38376	8.71854	3.4258	-1.26233	0.0235488	7.58542	9.10659	-2.20225	-6.7382	6.33538	1.68485	0.979613	9.30532	5.06685	7.60763	6.62102	-1.35952	2.76898	3.93829	4.86069	8.23909	1.6189	4.4507	9.75907	-4.1482	1.48784	-1.43747	7.56393	5.51645	2.7494	4.53155	2.77304	6.16529	7.03505	8.21091	-1.29441	7.84238	4.37921	3.8813	3.16072	2.06576
MAPK_Family_Pathway_Gene_Expression	3.17327	0.154338	-0.313127	4.79426	4.57525	0.970363	1.16969	0.958554	5.15688	0.811598	2.08845	0.752459	3.23282	1.61689	2.92909	1.55679	4.08044	6.79655	4.55541	2.83693	-0.29821	1.4818	0.302627	5.58927	1.67031	3.42005	1.6325	3.86587	9.69505	4.82701	-0.0328429	1.55631	1.84394	8.71695	4.11286	-0.583185	0.544916	1.47732	5.93125	6.78469	-0.589656	-0.651601	-0.339561	6.65955	-0.493591	2.29522	1.23536	4.79968	3.42086
AKT_Pathway_Genetic_Stability	3.34043	1.0768	5.69173	2.19279	-0.300013	6.41126	3.34972	1.33338	5.90507	6.11972	2.34709	3.32723	4.5382	-0.0241848	1.40569	6.43762	2.22185	2.64884	4.53907	1.15181	5.61386	2.99168	0.358293	3.16606	1.14649	4.00412	4.66931	1.46946	0.323949	-1.57789	5.38973	5.87832	0.836236	1.93589	4.50347	4.69051	3.35824	1.03806	1.45477	5.76478	5.76721	3.96029	4.06043	0.127747	2.32665	0.0438828	1.34468	-0.969127	-0.41034
IL_2_Pathway_Apoptosis_Inhibition	-0.174562	3.80876	0.728327	0.558108	3.79667	3.50553	2.90155	3.10857	1.25026	4.15699	0.260875	2.51459	-1.73608	1.69247	-0.0961852	-1.06465	-4.38706	0.933515	2.97681	2.85055	2.08362	0.194519	1.41554	2.91737	-0.433347	2.55555	0.874018	2.81874	1.21192	-0.921355	1.12982	5.32691	-1.61872	0.36309	1.04656	5.8535	-0.256757	0.705956	-1.02303	1.87679	2.34944	4.65291	5.15976	0.0584937	3.83491	4.29279	2.43089	4.03651	4.15558
AKT_Pathway_Regeneration_of_Cyclic_Nucleotide	2.99371	0.378691	5.94218	2.52129	0.0449123	6.53694	3.50682	2.11067	4.66102	3.97682	1.74364	3.29031	4.15243	0.433642	-0.921853	4.43948	2.09318	3.67005	5.07127	1.84315	3.82472	2.18285	0.755251	3.42934	0.832768	3.61466	3.80086	2.17811	-1.7243	-2.28667	4.4946	6.16601	1.5793	1.49616	4.38065	3.23093	1.54242	-0.0206292	1.4619	4.49951	5.30525	4.87845	2.17755	0.86259	2.34502	-0.327205	2.95808	-0.445665	-0.325242
AKT_Pathway_Death_Genes	2.99371	0.378691	5.94218	2.52129	0.0449123	6.53694	3.50682	2.11067	4.66102	3.97682	1.74364	3.29031	4.15243	0.433642	-0.260461	4.43948	2.09318	3.67005	5.07127	1.84315	3.82472	2.18285	0.755251	3.42934	0.832768	3.61466	4.47414	2.17811	-1.15923	-1.83106	4.4946	6.16601	1.5793	1.49616	4.38065	3.64435	1.54242	-0.0206292	1.4619	5.06315	5.30525	5.5015	2.64618	0.86259	2.34502	-0.327205	2.95808	-0.445665	-0.325242
AKT_Pathway_Elevation_of_Glucose_Import	2.99371	0.378691	5.94218	2.52129	0.0449123	6.53694	3.50682	2.11067	4.66102	3.97682	1.74364	3.29031	4.15243	0.433642	-0.260461	4.43948	2.09318	3.67005	5.07127	1.84315	3.82472	2.18285	0.755251	3.42934	0.832768	3.61466	4.47414	2.17811	-1.15923	-1.83106	4.4946	6.16601	1.5793	1.49616	4.38065	3.64435	1.54242	-0.0206292	1.4619	5.06315	5.30525	5.5015	2.64618	0.86259	2.34502	-0.327205	2.95808	-0.445665	-0.325242
ATM_Pathway_DNA_Repair	0.81805	1.20918	4.89494	4.30967	1.21463	2.99594	2.41992	1.73476	1.09288	2.40028	2.95726	0.702023	3.21106	3.00403	0.823824	1.48053	-1.15602	1.28776	3.87129	3.23322	4.07743	0	2.57141	4.09479	3.58395	2.08553	2.65004	1.49334	-0.507207	0.799763	0.901149	1.54495	1.32414	2.04181	1.9255	2.45545	0.992087	1.02537	3.92888	1.7991	2.24749	3.09754	2.03008	0.526267	3.78576	1.2784	3.30935	1.3349	2.09934
Chemokine_Pathway_Gene_Expression_._Apoptosis	6.16399	-0.070235	5.41327	5.90384	5.46136	-1.84384	5.99129	3.5655	5.07852	-0.387301	1.84742	3.61885	5.73684	4.51492	7.44918	2.47558	-2.12449	1.81151	3.99265	4.89943	3.24471	5.80629	4.37314	3.45598	4.94178	3.38836	6.48353	3.24649	6.55797	5.22173	1.63507	8.11192	4.3289	1.81568	2.11766	-0.525132	0.424616	-0.651315	1.31814	5.89947	4.04975	2.85781	-1.14555	1.29591	1.43677	0.844009	3.70189	3.36773	2.07941
Ubiquitin_Proteasome_Pathway_Degraded_Protein	3.18552	5.23812	4.11674	1.50276	3.13978	2.02791	9.21861	3.41016	4.74164	3.08134	2.8896	6.68734	6.65007	1.46602	6.60508	5.72213	-11.036	1.03917	9.98739	6.26551	6.9203	3.14556	8.21045	2.92984	5.11447	3.37499	4.86862	4.53477	-2.95774	-2.58447	-3.09967	8.23639	5.03633	-2.04953	4.75633	5.31535	-3.46676	-0.257644	-0.300949	7.79878	2.69562	3.42482	-0.104197	3.28643	4.84536	4.52359	4.59467	3.93904	4.12244
Erythropoeitin_Pathway	6.31864	3.26057	3.51969	4.33631	9.23049	1.26207	4.49158	-3.11672	5.36592	4.22732	9.72371	-0.634487	0.642366	-0.491192	12.9005	1.82369	12.3932	6.87423	0.914512	6.48185	1.26549	9.89913	5.19249	2.91098	3.56474	1.68364	4.86454	7.21991	7.91686	3.60013	4.05937	12.1095	8.49747	-3.92123	2.96346	-4.31239	5.57618	-3.47291	8.14596	10.5459	3.94359	-3.62326	-1.18566	7.12363	1.96293	-1.55939	-5.21242	1.7583	0.107405
HIF1Alpha_Pathway_HIF1alpha_degradation	1.48658	5.68855	3.71022	4.57534	1.9538	4.8609	4.80691	6.17363	1.92549	3.85528	1.63674	3.17083	1.32793	3.35075	2.51106	3.88528	-2.46537	2.71613	4.4194	6.90957	3.57202	2.59458	2.31398	2.05067	1.90462	4.26572	2.21706	4.33281	-0.357775	-0.51786	1.7252	4.51717	3.46431	1.89152	1.86277	4.16823	-0.861996	2.03669	2.9449	4.41338	1.35255	2.55741	3.96442	2.65225	2.97682	5.00795	4.00806	3.67061	3.77102
TNF_p_Pathway_IKBs_degradation	4.15118	1.77835	0.683258	0.20215	4.30132	5.24317	4.02794	2.58873	2.76551	4.15233	4.9278	2.12041	2.31604	1.62043	-0.194554	2.57826	-1.10108	2.39328	4.60394	2.82518	1.30498	1.37704	0.522516	2.07634	2.37316	4.6836	1.13336	3.66072	5.1014	0.667718	0.0504735	3.52179	2.07532	5.40932	4.93216	3.06468	-0.287573	1.15087	1.81116	4.10484	2.1129	1.3633	1.11727	3.75372	0.0871385	2.96801	1.18941	2.98324	2.9288
Mitochondrial_Apopotosis_m_Pathway_Apoptosis	6.20097	1.59748	2.41046	4.24956	2.72303	3.1992	3.73307	1.20757	1.80274	4.53098	4.12895	4.29091	-0.078463	3.41829	2.92063	2.92028	-0.243682	-0.746788	4.18946	1.98445	0.599348	7.08432	2.67305	2.73792	7.12836	1.29666	3.39584	2.91172	-0.510022	1.06901	3.60524	5.03645	5.41259	0.838283	1.39457	1.51555	3.46077	1.89346	0.814596	3.01001	3.94775	2.33419	2.344	1.15227	2.88485	1.43634	1.52681	2.67151	2.2167
HIF1Alpha_Pathway_VEGF_pathway	3.43645	-1.18421	2.02289	1.13567	2.71973	-2.46806	1.38144	-0.186949	3.64624	1.0278	4.22724	2.08686	3.18455	-0.771422	2.50871	6.50644	3.76591	1.24153	4.02377	4.03945	-0.00213566	3.76085	1.87298	3.39925	2.03873	1.04529	3.12903	3.99592	2.08704	1.04633	2.21646	-0.815669	5.47581	3.21292	0.193154	-0.291576	2.48247	0.977765	3.89723	3.16767	2.79326	-1.03011	0.3993	8.55229	-1.40692	-2.32099	-0.882545	2.94	2.92978
AKT_Pathway_Apoptosis_Inhibition	0.56686	-1.21362	3.30354	-0.0333758	-2.76612	4.65546	2.24793	0.19752	6.78808	1.82449	2.1631	4.3864	4.55316	-2.43847	-0.184246	5.01091	-1.68883	-0.00789168	3.54952	0.979873	1.85054	1.58964	-0.907514	1.35524	-0.767155	5.04827	1.98291	-1.85335	-4.04054	-4.2871	2.05234	5.24657	0.361933	0.988613	4.21611	1.7442	-0.346684	-2.42744	-4.01871	4.43453	2.6655	2.60505	0.10511	-0.807776	-1.29022	-4.36473	3.27747	-2.37234	-2.57321
AKT_Pathway_Caspase_Cascade	2.99371	0.378691	5.94218	2.52129	0.0449123	6.53694	3.50682	2.11067	4.66102	3.97682	1.74364	3.29031	4.15243	0.433642	0.400932	4.43948	2.09318	3.67005	5.07127	1.84315	3.82472	2.18285	0.755251	3.42934	0.832768	3.61466	5.14743	2.17811	-1.03012	-1.37545	4.4946	6.16601	1.5793	1.49616	4.38065	4.05777	1.54242	-0.0206292	1.4619	5.62678	5.30525	6.12455	3.1148	0.86259	2.34502	-0.327205	2.95808	-0.445665	-0.325242
IGF1R_Signaling_Pathway_Cell_Survival	3.52531	2.55504	2.86758	3.61447	4.02462	4.09218	2.96248	-1.35886	7.76481	3.40019	1.67888	1.48093	2.33263	2.75754	4.23163	5.01492	3.44169	4.60412	4.33455	3.41587	2.79677	4.91768	6.07462	2.11347	4.71639	5.03225	4.43845	6.29143	3.01769	-0.469449	3.60297	2.79679	1.82097	3.00473	2.81109	1.0204	3.45638	2.63527	3.74619	5.91022	4.50382	-0.173849	1.44996	5.06325	1.36593	-1.00416	-1.61128	2.65154	2.95541
AKT_Pathway_JNK_Pathway	1.82619	-0.349386	5.94218	1.95474	-0.619946	6.10096	2.3513	1.41127	2.99906	2.6589	1.23359	3.29031	4.15243	-0.379037	-0.260461	4.43948	2.09318	1.55725	4.45024	1.84315	3.82472	2.18285	0.755251	3.42934	0.832768	2.0677	4.47414	1.6636	-1.95372	-2.35863	4.4946	5.42035	1.5793	0.34262	3.74649	2.32301	1.04984	-0.0206292	1.4619	5.06315	4.63277	5.5015	2.14804	0.86259	2.34502	-1.28326	2.95808	-1.082	-0.325242
Growth_Hormone_Pathway_Gene_Expression	4.1996	4.82612	0.787733	4.68975	5.34041	-2.36116	2.45038	7.75004	1.64093	1.66894	2.84666	0.89248	-0.198488	6.76769	4.98277	-1.31513	-6.22439	5.61158	2.3583	4.41551	4.69761	6.16031	4.37498	6.35016	0.624345	5.20966	3.00984	6.02806	9.34006	3.41025	0.576932	9.11061	-0.515886	3.151	0.111509	4.92849	0.879321	0.448221	4.26864	3.5933	2.43455	4.58406	2.81881	-0.139388	5.0103	6.74929	5.82555	5.58606	4.43939
HIF1Alpha_Pathway_p53_Hypoxia_pathway	0.751184	5.27177	3.85514	4.37594	1.9538	5.57967	3.61291	6.17363	2.3589	3.85528	1.63674	2.91464	2.01787	2.75576	2.82595	3.70702	-2.31266	2.2655	3.72006	6.12635	3.13007	2.45917	1.67587	2.05067	1.55974	3.3828	1.83486	3.34216	-0.357775	-1.08503	2.15839	3.72859	4.11913	2.38488	2.39349	3.76123	-0.861996	1.47876	3.41336	2.84429	0.793014	2.53799	3.55412	3.13232	2.37881	4.40674	3.14495	3.00305	3.24167
MAPK_Family_Pathway_IKBs_Degradation	3.3631	1.05027	1.1807	0.567874	3.65353	4.20356	4.36274	1.88933	3.76796	3.75889	3.86986	3.13583	2.55075	0.807752	0.778271	3.17293	-1.10108	2.42517	4.83671	2.82518	0.817367	1.37704	1.5145	2.13747	2.96247	4.81563	0.599115	4.02603	4.30691	0.62776	0.563282	3.86016	2.99898	4.85504	5.53027	1.89348	0.661495	1.15087	1.24707	5.31969	2.80785	2.28492	1.92595	3.2551	0.989025	2.50507	1.65265	2.93693	3.57408
Glucocorticoid_Receptor_Pathway_SMAD_signaling	3.18742	2.01933	3.38252	3.91464	3.08443	1.57365	3.1432	3.06908	3.52808	4.22545	4.20972	3.27063	3.63723	1.9939	3.92584	3.49036	0	3.65541	2.3709	5.24226	2.80128	3.18247	1.87832	3.30893	4.35759	3.11207	4.1942	3.66697	3.64387	3.89159	2.52976	3.71843	3.94029	4.31597	2.7164	1.54167	2.09281	1.58006	2.12604	5.53196	4.18663	3.76886	1.67395	3.36957	2.29858	2.73182	3.17467	4.26942	3.28469
TNF_m_Pathway_Apoptosis	2.71085	-1.10505	1.79461	3.4012	1.73071	0.956932	1.26113	2.63083	-0.746885	2.05983	3.64144	3.03028	-2.32695	4.85264	0.44725	4.2861	-0.715744	-1.4583	6.51254	1.00384	-0.0524984	3.16382	1.65615	3.79881	5.98976	1.57776	2.02089	0.0308815	-1.83528	2.4611	0.609541	1.25161	4.73423	0.987473	1.22188	-0.0357575	1.78254	0.511083	0.549319	0.111689	0.34029	-1.07199	-0.0702275	1.92022	-0.673871	2.18248	0.60825	0.219513	2.86333
AKT_Pathway_Survival_Genes	1.06413	-0.11367	5.72732	2.74043	-2.65821	4.93924	2.87968	0.912531	3.20927	2.18101	0.984433	2.40135	5.68748	-1.83914	-1.11461	4.55871	7.76419	5.07705	4.73871	1.48238	1.74054	1.51982	-0.240623	3.35089	0.0680856	2.74515	2.65417	1.96333	-2.20778	-2.1753	5.81078	3.56652	0.760141	2.04973	4.73201	1.78123	0.838232	-0.503159	4.12199	4.27653	4.22447	2.89461	1.49575	3.15356	0.221191	-1.28303	0.906999	-2.37549	-0.454793
RANK_Signaling_in_Osteoclast_Pathway_IKBs_Degradation	4.04077	1.64665	1.65948	0.334113	1.9094	5.22637	4.43337	1.42739	3.98244	4.93063	2.31557	2.90546	2.12325	0.474196	0.32964	2.10561	0.775635	1.67261	4.82435	3.33484	0.196646	0.316424	1.42765	1.48101	1.62708	4.47642	-0.323049	3.79808	2.77798	-2.48995	2.05846	5.35011	2.03145	5.65866	4.35973	2.87533	1.47693	1.68414	0.083274	5.77764	3.57769	1.98109	3.11018	2.82081	0.562265	2.08777	0.388986	2.56255	4.72095
VEGF_Pathway	9.0052	0.740823	3.75948	0.313896	2.04512	-4.59241	6.74079	-3.72715	12.3225	1.9614	-6.85835	-1.17584	12.0517	-4.9425	6.64357	-1.02123	-6.07438	-3.38593	-0.371929	2.89655	3.85869	12.643	4.79263	-2.53267	3.06016	2.17554	4.87737	10.6356	3.52525	0.917289	0.971227	6.47879	1.0068	-5.57453	-0.964528	-1.22532	-0.430786	2.08972	-6.80984	10.4993	11.1687	2.76187	-3.8494	4.90591	3.67262	-8.9612	-5.7052	-2.34933	-2.64754
mTOR_Pathway_Actin_organization	0.559813	2.77191	3.28029	5.48481	2.99488	4.98481	2.60209	0.396833	3.32226	3.85027	1.2505	1.40453	5.25221	0.480965	1.4357	2.29123	-1.83471	-0.814844	1.84496	0.45194	0.209265	0.602884	1.85174	0.443383	2.09621	2.37016	2.01527	3.38314	2.69038	1.04371	3.80184	7.99018	2.3767	0.79488	4.69108	2.98701	5.92399	1.18997	0.195748	1.98884	8.89094	0.976382	6.08158	1.886	2.13778	0.0814525	2.44742	3.61756	0.800879
AKT_Pathway_ERK_Pathway	1.17675	-0.0387637	5.56079	1.64511	-2.74185	4.93957	3.11372	2.10852	2.68054	2.93432	0.784831	3.48796	4.34945	-1.87724	-1.03344	4.73121	3.69667	2.06775	4.4478	1.96289	2.76487	2.11275	-0.0551583	1.946	0.330351	3.64445	2.82358	2.31287	-1.93838	-1.78296	3.68986	4.5037	0.816444	0.85802	4.40743	2.29054	1.55004	0.447179	0.749731	4.07248	4.75102	3.25261	2.5144	0.596172	0.57554	-0.258693	1.30034	-2.02874	0.262107
HGF_Pathway_Cell_scattering	1.42159	0.0118521	1.92895	0.526919	5.42104	1.76074	1.75516	1.2634	3.97731	2.78806	1.59933	-0.212865	0.878186	1.62847	2.59893	1.52847	-1.00422	3.35359	0.0638363	2.07308	2.17093	3.38053	1.474	1.75018	0.518998	2.65162	3.66938	0.684672	1.58427	0.386375	0.673395	1.81773	1.50212	-1.19321	-0.0626936	2.04913	1.01171	-0.416783	1.02891	1.14075	1.04158	3.57663	1.32699	1.361	2.28043	1.20707	1.49768	1.34299	0.551455
HGF_Pathway_Cell_survival	1.42159	0.0118521	1.92895	0.526919	5.42104	1.76074	1.75516	1.2634	3.97731	2.78806	1.59933	-0.212865	0.878186	1.62847	2.59893	1.52847	-1.00422	3.35359	0.0638363	2.07308	2.17093	3.38053	1.474	1.75018	0.518998	2.65162	3.66938	0.684672	1.58427	0.386375	0.673395	1.81773	1.50212	-1.19321	-0.0626936	2.04913	1.01171	-0.416783	1.02891	1.14075	1.04158	3.57663	1.32699	1.361	2.28043	1.20707	1.49768	1.34299	0.551455
Cytokine_Network_Pathway	1.83265	-0.171941	3.82133	3.30486	2.85306	-0.289578	6.68301	5.26144	-0.406673	-2.27092	-1.23416	5.13555	2.12684	3.08325	-1.18791	4.43441	-3.96656	-1.59117	7.92552	5.58145	1.36911	2.73481	2.35588	4.7756	4.39166	9.07853	2.61539	6.72779	-0.122342	0.545032	-2.59285	6.40661	2.9834	-2.70281	1.55724	2.51602	-2.92835	1.2364	2.30212	4.8841	2.63087	3.6369	0.138029	5.23005	0.209392	1.16481	4.04325	6.21228	7.75669
AKT_Pathway_p53_Degradation	0.124346	0.788824	3.50606	2.16056	2.1095	4.93436	3.89491	3.60301	3.41429	4.45386	1.73146	2.60761	1.47196	2.13371	1.85065	2.36183	0.0556231	2.77098	2.87847	4.98089	2.00165	2.20927	1.70719	2.17613	1.2834	1.55988	0.804648	4.67795	-0.29017	-2.67717	2.0317	3.18608	1.35372	0.754932	1.88431	3.83222	0.136515	1.47876	2.66	2.07846	1.48693	2.79597	3.71683	2.08905	2.43592	2.73879	2.39526	1.73996	3.34657
TGF_beta_Pathway_SnON_degradation	1.68351	0	-2.43056	0.88085	3.02467	1.61892	-0.964133	2.62761	1.05712	-1.33487	3.15085	1.29264	1.64571	2.49253	1.91124	1.1842	1.62736	1.23148	-0.132369	2.62199	0.793636	2.33277	0.231242	4.8133	0.022686	-0.250732	3.78966	0.892422	1.17165	3.34509	-0.489241	-0.69979	3.75531	1.36231	-0.234221	2.02729	2.90681	-2.41007	3.43815	2.17927	0.48768	-0.158594	1.02214	0	-0.0675841	0.53235	-0.351427	3.93614	2.65025
ATM_Pathway_Cell_Cicle_Checkpoint_Control	0.720374	2.20192	2.4725	2.29868	2.43642	3.74434	3.22061	0.585476	1.64271	1.90129	1.03273	1.49284	1.50387	1.4412	1.27102	2.25573	0	3.23305	1.37196	1.60088	3.16316	1.28093	1.80698	2.36829	1.93936	2.21433	1.36537	2.00265	1.10808	-1.04339	2.03353	1.72235	0.0973157	2.34226	3.34662	2.36083	1.01272	0.61727	2.77788	3.05161	2.44485	3.19419	2.40409	1.76151	1.9791	1.50031	2.62945	2.0378	2.09896
Chemokine_Pathway_Internalization_Degradation_Recycling	0.265873	0.430043	1.80656	-0.0888092	-0.168954	1.87905	1.22646	0.65646	3.07388	3.83911	0.173203	0.655901	-0.0845737	-0.839828	0.926553	3.5154	0.38458	-0.736845	2.27548	2.14294	1.00721	1.93949	-0.0834847	1.94067	1.6945	3.18359	-0.779323	2.95566	0.304678	1.45438	1.34208	5.70949	2.64756	1.17435	2.59447	1.92678	-0.0780181	1.02605	1.13184	2.0317	3.62631	2.44007	2.76433	1.9712	0.634186	0.345999	0.0754692	1.19306	2.09063
HGF_Pathway_IP3_pathway	0.968331	0.0118521	0.771883	-0.502335	4.80292	1.11172	1.06673	0.685645	1.87005	1.16973	1.01492	-0.212865	0.221647	1.15296	1.67776	0.698863	-2.27389	1.4771	0.0638363	1.50287	2.17093	2.17345	0.959579	0.884117	-0.169916	1.13148	2.86473	-0.164918	0.866468	0.386375	-0.13161	1.81773	0.155149	-1.94815	-0.751661	1.45259	0.0131984	-0.416783	0.158504	0.138285	-0.445349	2.91237	0.828858	0.85529	1.80084	1.20707	1.49768	1.34299	0.551455
GSK3_Pathway_Translation	2.63733	0.609261	1.46458	1.75261	2.1292	0.433954	2.87496	0.566708	1.57501	0.558258	0.425732	2.62882	-0.574294	1.0846	2.28858	2.90598	0.658787	-0.112594	2.09184	1.73916	0.678231	-1.00374	1.62684	0.263477	3.02798	-1.4441	1.89326	-1.38593	-0.720825	2.58441	0.137324	0.783119	2.06228	-0.204563	-0.97282	-0.0735441	-0.610301	0	0.21874	0.732145	0.568092	0.285702	-1.15632	-0.185246	0.533174	-0.486948	1.11989	-0.228594	0.130855
Regulation_of_telomere_length_and_cellular_immortalization_effect	5.59921	1.34313	3.16611	4.00426	2.25115	-0.921256	-0.108726	3.32909	0.49107	0.105076	2.32838	2.40944	0.775242	3.41343	3.52715	4.19025	-1.69508	2.441	1.17012	4.51862	1.60084	3.99207	0.539158	2.50764	3.01356	0.940475	2.29698	2.35447	3.32436	4.44125	1.40085	1.36416	2.86667	1.52832	0.170692	0.483311	1.98146	0	1.40438	2.83948	3.07648	2.42169	0.313695	1.37822	1.66392	1.88572	3.49774	2.8709	1.3165
mTOR_Pathway_VEGF_pathway	2.53537	-0.655446	2.01128	3.58984	2.14581	0	-0.0205918	0.599289	2.64211	0	1.95404	1.25346	1.80979	1.14609	1.3109	1.88158	-0.717853	0.660338	2.20929	1.83036	0.661597	2.25583	1.31893	1.28948	1.93254	1.29347	1.28912	0.85317	1.79494	2.1136	0.420389	0.61832	3.90049	3.97163	1.93446	-0.182501	0.482723	0	1.49052	1.53211	1.27476	1.17383	0	2.73593	0	0	2.00175	2.16038	0.424452
ATM_Pathway_S_Phase_Arrest	0	0.651432	1.43688	0.766279	0.459459	2.02623	0.967593	1.15905	0	1.30193	0	0	0.724098	0.932099	0	0	0	0	0.55036	0.75343	2.92566	0	0.534051	0.551576	0	1.03605	0	0.540554	-0.61969	-1.04339	0.979985	0	-0.63113	0.411913	0.594497	1.64264	0.463905	0	0.570859	0.548393	0.877792	0.933419	1.50363	0	0	0	1.06488	0.450907	0.538102
CD40_Pathway_Cell_Survival	2.37672	0.863301	3.38944	1.55647	-0.632833	4.35156	1.78331	1.00441	3.34281	2.81974	0.199967	0	0.564154	-0.141712	0.499894	0.587806	1.34135	-0.0238618	2.71364	1.85958	-0.444442	0.463694	1.57681	0.58291	-0.339052	0	-0.54805	2.16154	-0.0967457	-1.51154	0.963706	2.38718	0.270819	2.3734	1.13264	2.06333	0.815439	0.533268	-0.650154	2.27848	0.909876	0.657766	1.8943	1.22982	1.09315	0.887755	0.404995	0.431053	1.93301
TRAF_m_Pathway	2.25923	-1.16265	0.946744	4.04766	3.33898	0.483916	-0.339368	3.37726	0.219125	1.72913	2.32011	2.2768	-3.52586	3.768	1.49988	-3.18701	-0.300373	-0.712645	2.1321	1.97642	-0.898191	3.90774	2.06472	-4.03671	3.84268	-3.36605	3.39867	1.32126	-1.67353	-1.01352	0.672314	1.2494	1.97972	2.05003	-3.29319	1.48502	1.16382	1.15525	2.01638	1.14881	-0.309411	0.954449	0.353065	1.56842	1.32703	0.206662	1.88659	0.208034	1.64789
CD40_Pathway_Gene_Expression	3.22094	0.0663886	0.585162	1.06628	0.558302	1.57825	3.13402	0.835686	0.653486	1.87117	2.71011	0.96169	1.71473	0.0868374	0.180233	2.1458	-1.10108	2.40998	2.15737	0.361612	1.28032	1.83158	1.36424	1.8577	2.83252	1.17687	1.07023	2.80479	3.6229	2.64119	1.00989	-0.444285	0.576548	4.08763	2.79238	1.09859	-0.255312	1.15087	1.74986	2.9237	1.75838	2.28492	0.659849	2.88089	1.44092	2.25999	2.66978	1.61527	0.420856
Hedgehog_Pathway_Repression_of_target_genes.Hh.BMP.	-0.266262	-2.08271	1.77705	1.09774	-1.41385	-2.48659	-0.520401	0.112296	-0.285573	-0.584828	-0.899085	-2.40165	0.793952	-0.447399	2.64271	-0.15611	-0.379616	-1.52938	-0.253489	0.248162	-0.622873	0.133017	-0.171453	0.693177	2.26121	0.0162278	0.134879	-1.6109	1.08579	0.654806	-1.2397	3.68616	0.706571	-0.120368	-0.116383	-1.67726	2.64016	-0.488519	1.57876	0.489403	1.89596	0.730404	-0.111133	0.641719	0.897065	-0.538161	-0.764966	-1.03327	-0.200703
ATM_Pathway_Cell_Survival	-0.218474	0.719823	1.39285	3.00324	1.5261	0.602458	0.314255	0.0345201	1.37238	0.821982	0.0960279	-1.18708	1.10155	1.17199	0.258224	-0.387074	5.22377	3.23735	1.20213	1.1337	1.30689	-0.415812	0.276033	2.07434	-1.008	-1.66555	1.22414	-1.23993	0.387876	-0.217677	2.53614	0.0589052	-1.00859	2.05626	0.343271	-0.0765972	1.50246	0.32645	4.12225	1.30885	0.377602	-0.92906	1.12529	3.19956	-1.40607	-2.69455	0.229897	1.26741	0.144329
Cellular_Anti_Apoptosis_Pathway_Depolarization	0.179347	-1.89839	-0.511225	0.720244	2.56569	-0.451977	1.80633	-1.49824	-0.980369	-0.935012	2.94487	0	0.680074	1.55424	1.62837	0.960236	-0.916235	-1.26503	-1.07041	0	0.902291	2.61198	0.52341	0	1.91624	0.927525	1.80831	0.641287	0.509978	0	0	-1.41007	-0.539293	1.95131	1.09913	-0.670911	-0.483303	1.40278	1.90064	-0.545316	-1.30413	-1.47713	0	0.586868	0	-0.610396	0	1.02994	-0.666738
Mitochondrial_Apopotosis_m_Pathway_Gene_expression	1.3516	-3.10129	-1.43688	-0.0460354	2.10623	-2.02623	0.838735	-1.27124	0	-1.30193	2.94487	0	1.0414	-0.0453064	2.21222	1.57509	0	0	0	0	-1.26084	2.61198	-0.534051	-0.551576	1.91624	0.340558	1.02474	-0.540554	0.509978	1.04339	-0.979985	0	1.0756	1.5394	1.41667	-1.64264	-0.463905	0.822835	0.080767	0.0227638	-0.877792	-0.933419	-1.50363	1.15836	0	-0.610396	-0.573291	-0.450907	-0.538102
mTOR_Pathway_Scanning	-0.159873	0.933815	2.70777	3.06868	2.05716	0.528439	0	0	0.308899	-0.397019	0.784237	0.529055	1.91219	1.09613	2.61423	-0.0229555	-0.23844	1.05361	2.53533	0.922981	0.43439	1.13145	2.01683	0.942564	2.68418	0.737265	1.88271	0.878772	3.03367	3.99074	0	1.54785	1.65968	1.29327	1.38114	0.174591	0	0.667872	1.19604	2.2025	0.984952	0.570078	-0.666441	1.37645	-0.0923457	0	1.63039	1.27993	0
IGF1R_Signaling_Pathway	7.66691	1.05507	5.35918	4.09194	3.12726	2.21365	6.76862	-3.02851	15.0923	5.82451	-1.80626	-0.125619	10.0294	1.84575	8.94157	9.15898	4.25399	4.4878	3.86119	1.38162	9.73824	5.30042	13.8182	4.7266	7.11543	7.40242	4.63748	14.0514	2.43174	-2.97838	6.53558	8.47923	1.14222	0.250724	1.68742	-1.98788	3.53572	0.558468	3.38998	10.0164	9.54403	3.82658	-2.19211	5.20016	1.11108	-4.79563	-8.91202	-1.10488	0.676651
ErbB_Family_Pathway_Anti_Apoptosis	0.877271	0.609261	1.15707	1.02925	1.64853	0.649026	0	0.577757	1.69761	0.943829	1.19202	0.518545	0.656539	0.988417	1.55992	1.72258	1.26967	1.51624	0	1.80057	0	1.20708	1.26579	1.27957	1.53771	0.550018	1.76782	0.84959	1.16775	0.676642	0.805005	0	2.04079	0.754932	0.688967	0	0.505931	0	0.870402	1.63826	0.814443	1.23903	0	0.50571	1.53901	0	0	0	0
ATM_Pathway_MDMX_Ubiquitination_._Degradation	1.00066	3.90619	2.69145	1.47667	0.459459	3.20031	2.59431	1.27124	0.788441	1.80305	0.580964	0	1.15476	0.932099	0	0	0.544911	0	1.47584	0	2.61973	0.428092	0.534051	0.551576	0	1.33578	0.63314	0.540554	0	-1.04339	0.979985	0.764194	1.09021	1.82198	1.00527	1.64264	0.463905	0	0.570859	2.36895	1.29603	0.933419	1.97528	0	0	0.610396	0.573291	0.450907	1.18497
Glucocorticoid_Receptor_Pathway_Cell_cycle_progression	1.04607	0.958405	0.991965	1.11985	0.939145	0	1.17759	1.24241	1.73201	0.978963	1.16464	1.51264	1.10851	1.06904	1.1688	0.948793	0	0	1.22688	0.990025	0.846355	1.25054	1.0986	1.05885	1.22002	1.66713	1.26172	1.34983	1.66884	1.35245	1.08608	1.64871	1.31715	1.18602	0.773649	1.07693	0.829418	0.626394	0.990403	1.3536	1.39461	0.705991	0.910458	1.50423	1.30778	0.905801	1.36548	1.53601	1.09841
ATM_Pathway_Apoptosis_._Senescense	0.441114	1.45633	2.69145	1.47667	0.459459	2.51452	2.59431	0.585476	0.788441	1.80305	0.580964	0	1.15476	0.932099	0	0	0.544911	0	1.47584	0	2.61973	0.428092	0.534051	0.551576	0	0.586967	0.63314	0.540554	0	-1.04339	0.979985	0.764194	0.277362	1.38668	1.00527	1.64264	0.463905	0	0.570859	1.40729	1.29603	0.933419	1.50363	0	0	0	0.573291	0.450907	1.18497
Chromatin_Pathway	-0.116053	2.38501	-0.0391834	1.9951	-0.328825	1.77786	0.815098	-0.272501	2.63937	1.08514	2.75663	2.32637	-0.0852156	0.742818	0.744244	-1.37404	-0.446093	3.29429	1.44644	0.492965	0.777557	-0.228769	0.479132	1.06172	1.22221	1.00472	2.01192	1.87195	-0.103631	1.07935	0.126498	2.66966	0.227679	3.79203	3.05556	-1.11152	0.786234	0	1.44572	2.2968	2.56962	3.00872	-0.525708	-0.356764	2.29984	-1.12074	0.340631	0.243323	0.909465
Chromatin_Pathway_Octamer_Transfer	-0.116053	2.38501	-0.0391834	1.9951	-0.328825	1.77786	0.815098	-0.272501	2.63937	1.08514	2.75663	2.32637	-0.0852156	0.742818	0.744244	-1.37404	-0.446093	3.29429	1.44644	0.492965	0.777557	-0.228769	0.479132	1.06172	1.22221	1.00472	2.01192	1.87195	-0.103631	1.07935	0.126498	2.66966	0.227679	3.79203	3.05556	-1.11152	0.786234	0	1.44572	2.2968	2.56962	3.00872	-0.525708	-0.356764	2.29984	-1.12074	0.340631	0.243323	0.909465
HGF_Pathway_PKC_pathway	-0.469295	0	0.799737	-0.494399	-0.533856	2.13383	0	0	-0.0839959	0	-0.449678	-0.446039	0	-0.446618	-0.466081	-0.504813	-0.44605	-0.472231	0	-0.446044	0	-0.453856	0	-0.446125	-0.44605	0	-0.453294	0	-0.446125	-0.446125	0	0.561034	-0.46953	-0.45166	-0.447777	0.979599	-0.450901	0	-0.470523	-0.44612	0.421436	-0.446039	1.83858	0	0	0.424297	0	0	0
IGF1R_Signaling_Pathway_Glucose_Uptake	0.453264	1.24629	1.97889	1.71834	1.23903	0.649026	1.29184	1.17271	2.92431	2.57505	2.03672	0.885791	1.50503	1.16475	2.01532	1.34097	1.76264	3.30946	0.556279	1.60128	0.841602	1.82904	1.58772	0.866066	1.22395	2.19264	1.80803	1.36591	1.52364	0.913587	1.34938	0.557858	1.80396	0.754932	1.69477	1.27089	1.45488	0	1.57884	1.65048	1.48693	1.15415	0.498136	1.27203	1.59344	0	0.561426	0.824452	0
ATM_Pathway_Checkpoint_Activation	0.566131	0.651432	1.43688	0.766279	0.459459	2.02623	0.967593	0.585476	0	1.30193	0	0	0.724098	0.932099	1.21032	0.539465	0	0	0.561552	0	2.16313	0	0.534051	0.551576	0	0.586967	0.959604	1.37508	0.696121	-0.0957013	0.979985	0	0.95518	0.954363	3.31168	1.64264	0.463905	0	1.44978	0.548393	0.877792	0.933419	1.50363	0	0.553919	0	0.573291	0.450907	0.538102
Chromatin_Pathway_Octamer_Sliding	-0.116053	1.90827	-0.0391834	1.9951	-0.328825	1.77786	0.815098	-0.272501	2.63937	1.08514	2.75663	1.78394	-0.0852156	0.12497	0.744244	-1.37404	-0.446093	2.33113	0.961851	0.492965	0.777557	-0.228769	0.479132	1.06172	1.22221	1.00472	1.57063	1.87195	-0.103631	1.07935	0.126498	2.66966	0.227679	3.79203	3.05556	-1.11152	0.786234	0	1.44572	2.2968	2.12121	3.00872	-0.525708	-0.356764	2.29984	-1.12074	0.340631	0.243323	0.909465
AKT_Pathway_Cell_Cycle	-0.699476	1.22975	5.30643	2.13302	1.28311	3.43262	0.318258	1.12199	1.54282	2.12936	2.07563	1.43103	3.78196	0.885715	1.8418	1.49331	1.98134	1.35081	3.42994	0.130876	0.00337507	2.49695	1.78178	1.43876	2.09852	2.64348	0.858578	3.31877	0.263992	2.10832	0.964794	1.3442	5.21436	1.40062	2.85714	0.85059	2.49825	0.867259	1.3321	3.50336	1.59473	0.791306	0.83972	1.15683	0.618325	2.39145	-0.855584	1.50509	1.8496
mTOR_Pathway_Akt_signaling	0.580888	0	1.71637	2.44008	0.618117	0.649026	0	0.577757	1.48654	0.943829	0.584406	0	0.656539	0.475511	0.921169	0.829602	1.26967	-0.129568	0	0.570206	0	1.87877	0.514424	0.866066	1.10888	0.550018	0.804648	1.70276	0.717798	0.488361	1.22539	0	1.8268	2.11229	1.10145	-0.671588	0.505931	0	0.870402	1.00246	0.814443	0.664259	0	0.50571	0.479587	0	0	0	0
VEGF_Pathway_Nitric_Oxide_Prodaction	0	0	2.05945	1.02925	0.618117	0.649026	0	0.577757	0.943789	0.943829	0.584406	0	0.656539	0.475511	1.54064	1.479	1.26967	0.596278	0	1.078	0	1.81026	0.514424	1.40178	0.688914	0.550018	1.48304	1.25582	0.717798	0.420053	0.805005	0.454251	1.34697	0.754932	1.30932	0	0.505931	0	0.870402	1.71592	0.814443	1.19902	0	0.918521	0.479587	0	0.505996	0	0
ATM_Pathway_Apoptosis	0	0.651432	2.13675	0.766279	0.459459	2.02623	0.967593	0.129566	0.652172	2.22453	0	0	0.724098	0.932099	0	0	0.472831	0	0.919469	0	2.16313	0	0.942129	0.551576	0	0.586967	0	0.540554	-0.423043	-1.04339	1.45564	0.65286	-0.63113	0.411913	0.594497	1.64264	1.09037	0	0.570859	0.985523	1.73494	0.933419	1.91376	0	0	-0.594981	0.0909693	0.450907	0.538102
AHR_Pathway_C_Myc_Expression	3.86164	0.417251	-0.943478	0.795935	1.19761	0.99049	2.29342	3.40083	0.99522	1.28609	0.942113	2.64002	-0.945995	1.49477	1.67381	3.42781	-3.08248	0.746632	2.81981	0.72	1.28028	1.57526	-0.128293	1.96521	0.283724	0.83209	2.03641	0.00811852	4.12246	1.10753	1.97342	2.51759	2.28626	1.57551	2.03136	1.85251	0.119832	-0.260067	-0.0201432	3.43883	0.250708	1.06819	-0.20304	3.11383	1.64136	2.22735	2.34808	2.05673	1.76577
Interferon_Pathway_Translation	0.189252	0.467654	1.01972	1.70601	0	0.73834	0.570953	0.684306	1.67033	0.718199	1.29622	0.556447	1.67335	0	1.71725	0	0.887722	-0.0909046	0.581606	1.18048	0	-0.0670918	0.896725	1.18397	0.903012	0.728474	0.672019	0.894988	1.49296	1.81698	0.424247	0	1.16854	1.30436	1.22925	0	0.720803	0.458755	1.56173	0.769817	0.57002	0	0.484625	0.521535	2.04086	0.938821	0.801586	1.2802	0.640817
mTOR_Pathway_Translation_on	1.62771	1.37906	1.82163	5.01708	5.01737	-2.49421	-1.32733	-0.0763971	1.69975	-1.05595	2.68498	-0.765158	0.762542	3.444	6.88361	-1.94895	-1.71168	0.924474	-0.202041	1.4533	-0.129087	3.74921	3.8597	1.41891	4.58193	0.402683	2.9145	1.19117	7.49755	8.03281	-1.59816	-1.93947	5.25945	3.16586	0.789329	-2.72075	0.11191	2.09973	2.55583	0.742448	-0.510547	-1.07082	-2.61077	1.34196	2.1335	1.83646	2.44521	4.10421	-1.16075
cAMP_Pathway_Cell_Growth	0	0	0.527043	0.527453	0	0	-0.547285	0	0	0	0	0	0	0	0	0	-0.966623	-0.725846	0	0	0	0	0	0	0	0	0	0	0	0.488361	0	0	0	0	0	0	0	0	0	0	0	0	0	0	0.527043	0	0	0	0
IL_10_Pathway_Stability_Determination	0.469127	0.382945	0.570378	0.587442	0.36317	0	0.731475	0.590882	0.670732	0.890326	0.452011	0.803931	0.391717	0.524549	0.326901	0.636213	0	0	0.870086	0.697353	0.48302	0.522387	0.441505	0.645105	0.452726	1.05705	0	0.856069	0	0	0.686674	0.983001	0.364196	0.518871	0.685887	0.67673	0.336039	0.727615	0	0.633472	0.980602	0.761931	0.582006	0.751335	0.353108	0.86142	0.6835	0.554891	0.775003
AKT_Pathway_Blocks_Apoptosis	-3.77689	-1.54845	2.67966	-0.606989	-5.34756	3.40491	1.51082	0.568405	1.29938	1.77377	-0.442122	0.21336	1.77468	-3.65194	-1.8587	2.23707	4.12928	1.22121	1.41874	-0.680758	-0.579378	-1.59359	-1.49453	0.0948896	-2.10662	1.52194	-0.289352	0.9557	-4.09116	-2.60883	2.01232	1.86672	-3.23959	-0.0437993	2.3808	1.63398	0.735791	-1.52574	-0.572148	1.55591	2.94663	0.63166	1.51864	-1.51741	-0.53523	-1.53659	-0.871829	-2.64836	0.743236
IGF1R_Signaling_Pathway_Glycogen_Synthesis	0.201776	0.465022	1.10065	1.10065	0.0702295	1.10065	1.10065	1.10065	0.346828	1.10065	0.471427	0.560502	1.10065	0.56614	0.440772	0.19359	1.10065	0.180685	1.10065	-0.151318	1.07428	1.10065	0.327682	0.686616	0.251856	1.10065	0.137477	1.10065	0.650698	0.424005	1.09601	1.10065	0.406821	1.10065	1.09843	1.10065	1.07905	1.07905	1.10065	0.464853	1.10065	0.525876	1.07905	1.07905	0.0196254	1.10065	1.07905	1.10065	1.10065
ATM_Pathway_NF_kB_Pathway	0	0.651432	1.43688	0.766279	0.459459	2.02623	0.967593	0.585476	0	1.30193	0	0	0.724098	0.932099	0	0	0	0	0	0	2.16313	0	0.534051	0.551576	0	0.586967	0	0.540554	0	-1.04339	0.979985	0	-0.63113	0.411913	0.594497	1.64264	0.463905	0	0.570859	0.548393	0.877792	0.933419	1.50363	0	0	0	0.573291	0.450907	0.538102
ATM_Pathway_Synaptic_Vesicle_Transport	0	0.651432	1.43688	0.766279	0.459459	2.02623	0.967593	0.585476	0	1.30193	0	0	0.724098	0.932099	0	0	0	0	0	0	2.16313	0	0.534051	0.551576	0	0.586967	0	0.540554	0	-1.04339	0.979985	0	-0.63113	0.411913	0.594497	1.64264	0.463905	0	0.570859	0.548393	0.877792	0.933419	1.50363	0	0	0	0.573291	0.450907	0.538102
CD40_Pathway	3.29407	-0.0227845	1.09909	3.756	-0.518321	3.70571	2.00237	1.61367	2.19043	2.48792	0.508051	-2.89213	-0.510586	0.666864	0.0877666	-3.96992	-1.31471	4.34432	3.12944	0.104667	0.44648	0.478612	-0.62499	1.28732	-0.330004	-0.62433	-0.755668	1.94872	3.90373	1.79015	-1.53651	3.59729	-3.824	4.76488	1.16259	1.92032	-0.51886	1.72782	-0.78672	4.88845	0.733464	4.0826	0.107585	1.77858	2.2715	1.73284	2.63114	1.55711	-0.0208006
NGF_m_Pathway	2.3132	0.104041	2.1055	1.14454	1.30531	1.24599	0.206502	1.62823	-0.50885	1.59115	2.17223	-0.477801	0.878466	1.68767	-0.720966	-0.238755	1.30544	-0.741714	0.842442	1.09542	0.142926	-0.0839686	-0.328404	-1.63594	0.169416	0.758501	2.16976	-0.621658	-0.0379623	0.0247281	-1.62109	2.04589	-0.397804	2.74828	-0.542473	1.13294	-0.250328	0.975121	1.37679	-0.604633	0.482839	-0.986283	-0.288734	0.373059	-0.0956804	1.65376	-0.424686	0.396586	0.304776
Glucocorticoid_Receptor_Pathway_Cell_Cycle_Arrest	0.38897	1.01745	-1.38626	0	1.23621	-2.19636	-0.774672	1.96222	-0.886201	0	1.09545	0.700494	-1.20181	1.80861	0.816836	-1.40392	-3.0493	0.895512	-0.976386	-0.299559	0	0.674152	0	0	-1.00885	-1.12315	0.915943	1.26097	2.67019	3.065	0	0.738058	1.11925	-0.534774	0	0	0.703813	0.503851	0.770843	0.762118	-0.201904	1.42482	0.616518	-0.483879	0.526511	1.60692	0.992579	1.12853	1.02203
Mitochondrial_Apopotosis_m_Pathway_DNA_fragmentation	0.258873	0	0.341669	0.941972	1.14042	1.05513	1.55282	1.03973	1.63474	0.806148	1.31857	1.54055	1.11814	0.899583	0.852342	0.31958	0	0	0.580622	0.625533	1.05419	1.10342	0.904626	-0.71283	1.69415	1.44982	1.06305	0.521006	0	0.876227	0.491989	1.07391	0.918779	2.05236	1.3774	1.10289	0.834654	1.34954	0	0.642148	1.08644	1.07555	1.94192	0.0408584	1.40277	1.66271	0.837013	0.906983	1.91203
HGF_Pathway_Cell_polarity.motility	0	0	0	0	0	0.65811	0	0	0	0	0	0.48071	0	0	0	0	0	0	0	0	0	0	0	0	0	0	0	0.480012	0	0	0	0	0	0	0	0	0	0	0	0	0	0	0	0	0	0	0	0	0
Notch_Pathway	-0.430029	1.53246	0.56951	0.0916436	-1.654	0.699923	-2.67817	-3.23889	1.22546	0.52878	0.682024	-1.85353	-0.021317	-2.42352	-4.28605	-4.8322	0.390959	-3.49597	-0.62792	-3.76237	-1.02856	-0.464231	0.229977	-1.53023	-1.53603	-2.54653	-2.43303	4.26462	1.49085	-1.34058	0.563958	2.79784	-1.88042	0.427097	1.2702	-0.903686	1.71455	1.23954	-1.96215	-0.414997	0.493876	1.38839	2.10146	0.672447	0.180506	-0.661999	-0.738936	-1.59244	0.944413
Circadian_Pathway	-0.256991	2.42197	0.0450795	2.58276	1.5574	0.263208	-1.13414	2.82661	-0.116696	-0.611654	-0.656808	-1.23061	2.0702	3.01969	1.47642	-1.95276	-0.253284	0.291609	-0.255748	0.412857	0.488163	-0.977603	2.13166	-0.756904	0.495871	-0.865344	0.743988	-1.33871	2.5881	2.56334	-0.0430039	-1.74605	0.0110081	-2.52356	-0.569978	0.536597	-2.27778	0.207714	0.323565	0.02792	0.339835	-0.263512	0.271947	-0.730979	0.594139	1.07463	1.19648	0.90068	0.893995
cAMP_Pathway_Cell_Survival_._Chemotaxis	-0.562029	0	0.527043	0	0	0	-0.547285	0	0	0	0	0	0	0	0	0	-0.966623	0	0	0	0	-0.641102	0	0	0	0	0	0	0	0	0	0	0	-0.446319	-0.407844	0	0	0	0	0	0	0	0	0	0.527043	0	0	0	0
NGF_m_Pathway_Apoptosis	1.52512	-0.624036	2.60294	1.51026	0.657528	0.206377	0.541304	0.928836	0.493596	1.19771	1.11429	0.537614	1.11317	0.874989	0.251859	0.35592	1.30544	-0.709826	1.07522	1.09542	-0.344687	-0.0839686	0.663584	-1.5748	0.758721	0.890535	1.63552	-0.256353	-0.832453	-0.0152304	-1.10828	2.38426	0.525859	2.194	0.055645	-0.0382557	0.698739	0.975121	0.812697	0.610212	1.17779	-0.0646693	0.519938	-0.125554	0.806207	1.19082	0.0385458	0.350274	0.950055
Brca1_as_a_transcription_regulator_effect	-3.30977	-0.89863	-1.08107	-1.30141	-0.992442	2.43205	-0.802567	2.1189	-0.788016	-0.107015	-2.47794	-1.83349	-5.04134	4.72184	-0.633168	-4.61317	-3.07239	-0.119598	-2.4021	-0.928863	0.818548	-3.46388	-3.04196	-0.939865	-3.90574	-2.87769	-0.632237	1.82353	-5.61439	-6.21721	1.14174	2.15537	-5.60811	-4.91435	-3.49705	3.0183	-1.4996	-0.527379	-4.02395	-1.43694	0.163495	2.15232	5.24208	-3.53092	1.20407	0.777046	-1.65773	1.85992	1.53003
AKT_Pathway_Translation	-0.562029	0	0	0.527453	0	0	0	0	0	0	0	0	0	0	0	0	0	-0.725846	0	0	0	-0.641102	0	0	0	0	0	0	0	0.488361	0	0	0	-0.446319	-0.407844	0	0	0	0	0	0	0	0	0	0	0	0	0	0
Hedgehog_Pathway_Target_genes.WNT.Ptc.BMP.	0	0	0	0.209252	0	0	0	0	0	0	0	0	0	0	0	0	0	0	0	0	0	0	0	0	0	0	0	0	0	-0.482863	0	0	0	0	0	0	0.358529	0	0	0.232494	0	0	0.259733	0	0.247686	0	0	0	0
cAMP_Pathway_Protein_Retention	1.35684	-0.0184146	-1.13969	-1.1118	-1.97849	0.18607	0.930302	-2.08306	1.6839	-0.360887	-1.24068	-0.527413	2.50541	-2.37855	-0.332655	0.673596	2.67435	1.22161	-0.372264	-2.33575	-0.467116	1.43532	0.462109	-0.261209	1.12535	0.726867	0.766678	-0.36981	-1.79161	-1.86893	1.18465	1.11522	0.00447622	-1.18432	-0.566331	-0.732733	0.619301	-1.12071	1.85503	0.793625	2.68549	-1.07368	-0.777909	1.62089	-1.20119	-1.66838	-2.23234	-1.30605	-1.77451
CD40_Pathway_IKBs_Degradation	1.25156	0.0663886	-1.52415	-1.62016	-0.0653073	-0.0427614	0.576005	0.145049	1.0006	-0.829593	-0.987045	-1.11412	-0.771201	-3.15315	-2.69021	-1.57191	-1.10108	-2.68885	-0.498155	-0.448715	-1.74326	-2.4029	-2.42763	-3.03597	-1.09741	-0.543097	-1.87103	1.09042	-0.949294	-3.25736	-1.009	0.623685	-1.76764	2.151	1.09409	-1.56154	-1.60825	-1.1189	-1.09345	1.07228	0.955623	0.604725	-0.659849	-0.0597741	-1.89281	-0.0296367	-1.26237	-0.764138	0.150872
G_protein_signaling_Cross_talk_between_Ras_family_GTPases	0.031322	-0.405603	-1.55808	-2.0289	-0.358879	-0.27926	-1.8043	-1.06607	-0.314168	0.29252	-0.819827	1.21593	-0.698757	-1.03466	-0.122688	-1.17516	0.163914	-0.581242	-2.37587	-0.591009	-0.0102154	1.4351	-0.0966775	-1.29528	-1.67773	-0.0420326	-0.198528	-2.16936	1.11172	-1.28817	-1.30079	1.56539	0.998878	-0.301508	-0.0186087	-0.301126	1.25183	-0.844028	-0.984792	-0.829744	1.41715	-1.05698	0.73161	-2.01817	-1.27205	0.577089	-1.66144	-0.30225	-1.75392
Spindle_assembly_and_chromosome_separation_effect	-4.28638	-2.66834	0.377134	-0.423845	-1.99645	-0.542914	-0.442308	0.70877	-1.25544	-0.363727	0.227105	-3.21973	-0.679142	-4.69233	-0.696441	-0.28711	0.916121	0.72231	-2.17049	-4.07965	4.21722	0.340241	-1.38741	-1.74103	2.20376	0.186217	0.538279	0.703633	0.986814	0.881183	0.930953	-0.841262	3.46416	0.863162	0.642899	-2.05447	-2.50763	0.756968	-2.93379	-1.41148	1.35363	-3.44063	-1.24296	1.90511	-2.32167	1.7311	-1.24394	-3.07002	-0.894076
ATM_Pathway_S_Phase_Progresion	-1.50196	0.651432	1.10756	0.00881472	-1.64954	0.999508	-1.53243	-1.24736	-0.975167	1.30193	-1.16494	-0.904645	-2.01321	-1.22348	-1.30766	-0.769111	1.18421	-1.01151	0.0861735	-1.3709	1.51137	-1.46983	-0.90022	-2.32534	-2.06296	-1.68657	-1.61416	-1.4867	0	-0.800792	0.491789	-0.363292	-1.53294	0.68492	-0.0409197	1.64264	0.941159	0	-0.951657	0.551319	0.10731	0.131195	1.50363	-0.638009	-0.936833	-0.50615	-0.222407	-1.56034	-1.17892
cAMP_Pathway_Cytokine_Production	-1.39911	0	-0.157048	1.24807	0.0294656	-0.94788	-1.65051	1.10094	-0.350646	-1.75834	-0.761184	-1.87226	-0.871962	0.267158	0.114207	-3.02306	-2.21764	0.448248	-0.217391	-0.455393	-0.538685	-0.851145	-1.17342	-0.502823	-1.29513	-1.92999	0.245046	-1.88454	1.08091	1.02538	-1.07019	0.343223	-1.21548	0.0198347	-0.575845	-1.17774	-0.542708	-0.651315	-0.41783	-1.08712	-1.27693	-0.0719331	-1.10131	-0.758733	0.0242208	-0.515344	1.08926	0.0215287	-0.744017
MAPK_Family_Pathway_Cytoskeleton	0.138554	-0.480552	-0.763279	1.19665	0.368382	-2.95627	-1.28755	1.35356	-0.682067	-3.36262	-1.94356	-2.24472	-0.770561	0.183539	1.0307	-4.4157	-2.62728	-0.330909	-1.2676	-0.838821	-0.444043	0.134453	-1.13165	-0.786511	-2.30085	-0.441806	0.127901	-0.748288	3.40433	3.74888	-2.00357	0.462398	0.357668	0.964356	-1.17271	-2.25106	-1.00102	-0.604361	-0.148004	0.997294	-1.50198	-0.734115	-2.29311	-0.254056	-0.827802	0.982211	1.10059	-0.37417	-0.89741
Mitochondrial_Apopotosis_m_Pathway_Depolarization	-1.17225	-1.89839	-0.511225	0	0	-0.451977	0	-1.49824	-0.980369	-0.935012	0	0	-1.08542	0.667449	-0.583849	-0.61485	-0.916235	-1.26503	-1.07041	0	0	0	0.52341	0	0	-0.748809	0.783578	0.641287	0	0	0	-1.41007	-1.79662	0	-0.912033	-0.670911	-0.483303	0.579941	1.24902	-2.07814	-1.30413	-1.47713	0	-0.571488	0	-0.610396	0	1.02994	-0.666738
AKT_Pathway_Protein_Synthesis	-0.751282	-0.467654	-1.01972	-0.651106	0	-0.73834	-0.570953	-0.684306	-1.67033	-0.718199	-1.29622	-0.556447	-1.67335	0	-1.71725	0	-0.887722	-1.36079	-0.581606	-1.18048	0	-0.57401	-0.896725	-1.18397	-0.903012	-0.728474	-0.672019	-0.894988	-1.49296	-0.840258	-0.424247	0	-1.16854	-1.75068	-1.63709	0	-0.720803	-0.458755	-1.56173	-0.769817	-0.57002	0	-0.484625	-0.521535	-2.04086	-0.938821	-0.801586	-1.2802	-0.640817
MAPK_Family_Pathway_Chromatin_Remodeling	-1.05415	-1.57559	1.03966	1.21543	-0.420049	-1.70526	-2.61352	1.59129	-1.34043	-2.45043	1.7846	-2.14614	-1.62242	1.32342	2.28007	-4.66375	-3.27336	-1.14801	-0.313	0.548415	-1.66766	0.772514	-0.6082	-1.07427	0.216492	-2.6411	1.61984	-0.832045	5.0938	1.99048	-1.73063	-0.325916	-0.145473	0.33975	-1.23948	-2.74702	-2.30569	-1.11008	0.415344	-0.78553	-2.45317	-1.97123	-3.081	-2.09815	-1.41888	1.72357	1.08684	2.24091	0.94461
MAPK_Family_Pathway_Translation	-0.811355	-0.971654	-1.59217	-1.18153	-1.561	0	-1.44925	-0.498472	-0.956125	-1.13826	0	-1.68602	-0.958414	-0.919147	-1.10931	-1.94097	0	-0.686469	-1.04278	-0.864856	-0.687189	-0.508844	-0.86586	-1.36682	-1.06285	-1.07366	-1.26786	-0.501704	0	-0.938785	-0.823312	-1.26794	-0.68451	0	-0.65586	-0.451799	0	-0.519976	-1.1135	-1.02777	-1.69737	-0.771022	-0.715597	-0.717312	0	0	-0.72883	-0.920133	0
Cellular_Anti_Apoptosis_Pathway_Apoptosis	-3.39303	1.33968	0.372106	2.61532	-0.612913	0.296283	-3.03776	1.92368	-5.001	-4.18306	-6.46081	-0.693386	-5.27266	3.35687	0.422247	-2.79433	-2.52761	-1.47243	-1.08061	-3.35662	-1.79879	-3.56636	-0.979142	-1.534	-5.27224	-1.55158	-2.59951	-1.43131	-1.98963	-2.63476	-2.33013	0.924562	-4.96172	-1.34403	-5.45407	0.893682	-0.411359	0.653704	-1.42667	-2.38327	-3.89912	1.12418	2.54493	0.0650105	-1.68799	0.872918	1.5465	-0.69675	-0.735423
Integrin_Signaling_Pathway_Translocates_to_the_nucleus	-0.779716	-0.0406602	-1.00059	-2.50025	0.807616	0.46153	-0.864716	0.515673	0	0.464467	-1.53669	-1.58103	-1.17173	-1.2925	-1.87645	-3.83366	-0.530942	-1.45608	-0.457715	-1.82625	0	-2.02369	-2.29961	0.0124109	-2.82808	-2.19466	-2.74585	0.979839	-1.54588	-2.2015	1.6912	0	-1.22361	-2.84143	-2.21039	1.07535	1.23615	0.570112	-1.06329	-0.76509	0.05757	1.0189	0.525383	-0.189329	0.717739	-0.0299254	-1.59927	-0.620332	-0.453068
RANK_Signaling_in_Osteoclast_Pathway	8.16346	3.91963	-8.95429	-3.12742	-5.25038	2.39573	4.25838	-4.94087	4.66409	3.63242	-2.69439	-1.92122	8.22625	-6.44091	-1.02991	0.579933	-3.8716	-0.331161	-4.04381	-1.11258	7.3741	4.4838	0.646667	2.78806	-3.91903	0.551883	0.561146	6.14818	0.574298	-2.2591	-1.14711	0.504982	-6.61868	-1.54422	0.442962	4.81505	-0.786893	-0.988244	-4.06687	8.8136	5.93543	1.66025	-3.25933	3.32804	3.29702	-4.96603	-8.12645	2.16906	-5.08378
IGF1R_Signaling_Pathway_Protein_Synthesis	-0.938235	-0.609261	0.897593	1.35838	-1.68767	0	-0.678936	0	-0.753819	-1.16011	-1.24814	-0.518545	-0.574294	-0.512906	-0.638751	0.256748	0	-2.21774	0.475868	-2.22267	-0.645158	-2.1638	-0.751365	-0.899114	-0.912676	-2.00982	-1.41887	-1.38593	-2.04656	0.335586	-0.518091	0.783119	-0.68538	-1.11218	-1.38066	-0.70684	-0.610301	0	-0.456029	-1.08876	-0.593755	-1.0082	-1.83284	-0.593728	-1.58567	0	-0.477611	-0.702402	-0.44419
cAMP_Pathway_Oncogenesis	0.215992	0.114227	-2.82385	-2.71723	-1.83903	-1.31482	-1.16709	-2.08306	-0.718131	-2.15373	-1.55923	-1.11805	-0.140134	-1.86564	-2.32604	-1.15632	-1.07291	-1.50294	-2.98032	-1.10539	-0.467116	-1.56582	-0.0949922	-2.05467	-0.833468	-1.04194	-0.0854126	-0.866595	-1.51803	-2.16805	-1.5106	-1.55106	-1.70927	-2.46399	-2.50657	-1.91561	-2.01361	-1.56272	-1.56889	-0.368093	-0.738984	-1.62824	-1.47767	-1.34729	-0.141771	-1.24411	-2.23234	-2.40557	-1.77451
AKT_Pathway_Glycogen_Synthesis	-1.50305	-1.68354	0.0564225	0.362141	-1.1009	-0.451621	-0.412212	-0.52289	0.252789	0.517678	-1.10226	-1.59759	-0.444108	-1.11644	-0.176543	-0.713702	0.169024	0.316508	-0.698383	-1.7392	-1.07428	0.106436	-1.31599	-0.124336	-1.26052	0.419491	-1.25917	-0.251057	-1.25863	-1.77729	-0.291	-1.10065	-0.447507	-0.345716	-0.409459	-0.504103	-0.0805362	-1.07905	-0.230245	-0.73398	0.38628	-1.01116	-0.580911	-0.573337	-1.65888	-1.10065	-1.07905	-1.10065	-1.10065
Interferon_Pathway_Gene_Expression	-1.90356	-1.87745	0.0813743	0.22732	-0.554906	-0.480152	-3.34935	0.640487	-1.12715	-2.33322	1.17874	-3.73895	-2.22602	-0.303009	1.19048	-3.37092	-2.96082	-0.0700053	-1.01926	-0.455393	-2.05107	0.602281	-1.34197	-1.15768	-1.29513	-3.02481	2.70463	-0.501455	4.58071	1.35434	-2.3918	-1.80547	-0.649959	0.156882	-1.27582	-2.74661	-2.30569	-1.11008	-0.16868	-2.63866	-3.05206	-2.04639	-3.04607	-2.63546	-2.34011	0.575764	0.655876	1.7615	0.704604
cAMP_Pathway_Cardiovascular_Homeostasis	-0.661279	-0.495034	-2.2968	-2.28369	-2.4574	-1.31482	-1.71438	-2.08306	-1.47195	-2.15373	-2.16685	-1.63659	-0.140134	-2.37855	-2.34423	-1.61306	-2.03953	-1.96228	-2.57805	-2.33575	-0.467116	-1.56582	-0.846357	-1.94495	-1.68226	-1.04194	-1.04858	-0.866595	-2.39381	-2.84469	-1.5106	-1.55106	-2.40309	-2.46399	-2.50657	-1.91561	-2.01361	-1.56272	-1.56889	-1.00389	-0.738984	-2.20301	-1.47767	-1.34729	-0.674149	-1.24411	-2.23234	-2.40557	-1.77451
cAMP_Pathway_Regulation_of_Cytoskeleton	-0.661279	-0.495034	-3.37651	-2.28369	-2.4574	-1.75888	-1.16709	-2.08306	-1.47195	-2.15373	-2.62617	-1.63659	-0.140134	-2.37855	-2.34423	-1.61306	-1.07291	-1.96228	-3.07788	-2.33575	-0.467116	-1.56582	-0.846357	-2.3758	-1.68226	-1.04194	-1.04858	-0.866595	-2.39381	-3.25601	-1.5106	-1.55106	-2.40309	-2.96633	-2.50657	-1.91561	-2.01361	-1.56272	-1.56889	-1.00389	-0.738984	-2.20301	-1.47767	-1.8536	-1.20119	-1.24411	-2.23234	-2.40557	-1.77451
cAMP_Pathway_Axonal_Growth	-0.661279	-0.495034	-3.46789	-2.80137	-2.87869	-0.790318	-1.75037	-2.08306	-1.47195	-2.61291	-2.16685	-1.63659	-0.848132	-2.37855	-2.34423	-1.61306	-1.07291	-1.96228	-2.55251	-1.82841	-0.467116	-1.56582	-1.49353	-1.94495	-2.45569	-1.69108	-1.04858	-2.49656	-3.66396	-2.86697	-1.5106	-2.24252	-2.40309	-3.38431	-2.97121	-2.41062	-0.830645	-1.56272	-1.56889	-2.0529	-1.50795	-2.72303	-1.89273	-1.34729	-1.85739	-2.25619	-2.23234	-2.40557	-2.34013
cAMP_Pathway_Glycogen_Synthesis	-0.661279	-0.495034	-2.82385	-2.28369	-2.4574	-1.31482	-1.16709	-2.08306	-1.47195	-2.15373	-2.16685	-1.63659	-0.140134	-2.37855	-2.34423	-1.61306	-1.07291	-1.96228	-2.57805	-2.33575	-0.467116	-1.56582	-0.846357	-1.94495	-1.68226	-1.04194	-1.04858	-0.866595	-2.39381	-2.84469	-1.5106	-1.55106	-2.40309	-2.46399	-2.50657	-1.91561	-2.01361	-1.56272	-1.56889	-1.00389	-0.738984	-2.20301	-1.47767	-1.34729	-1.20119	-1.24411	-2.23234	-2.40557	-1.77451
GSK3_Pathway_Gene_Expression	2.94742	-1.77742	-3.90935	-1.18662	4.18652	-5.77663	-2.18347	-1.33667	-0.53207	-4.03965	-0.376568	-1.41051	-2.22411	2.0036	5.06006	-1.47247	-2.67614	0.115612	-3.48285	-3.18736	-1.55342	0.60503	0.718495	0.180884	2.33451	-0.719991	2.95001	-4.01888	4.95629	5.87779	-3.80014	-5.33074	2.41333	0.0982452	-2.95392	-4.54235	-1.57322	0.27801	-1.5174	-3.92952	-0.281107	-2.71014	-4.26042	-1.46639	-1.39991	-0.266262	-1.31635	1.26199	-2.64323
Chemokine_Pathway_Cell_Activation	-1.5066	0.447482	0.428104	-3.56084	1.21011	-7.10348	-1.74527	4.31971	-4.06156	-5.7615	-5.8521	-6.50375	2.0901	4.80407	-3.00247	-10.5805	-3.29192	0.752839	-3.22076	-2.12221	0.199772	-1.32159	-2.07744	2.88298	-7.41426	-7.50518	-5.81719	-0.76281	-0.209818	-0.515995	1.39385	-3.89794	-9.35884	-2.03206	-5.2962	-2.01652	-1.9943	2.26603	3.65482	-2.44339	-1.69156	5.12786	2.23387	0.808895	3.31422	-0.581611	0.789919	-4.24291	-1.80241
SMAD_m_Pathway	14.1125	-6.40646	-14.2453	-11.5159	-3.21531	-3.12561	-0.810788	-8.77874	14.8751	7.1728	3.0149	1.01626	10.0401	-17.9841	-3.81226	6.54583	5.81763	-3.75947	-19.1056	3.75263	1.64354	7.77921	-7.71677	-3.19313	-8.94848	-1.30544	-1.63626	5.91977	4.29009	-0.151332	3.48017	-16.5199	1.40941	0.968354	-3.64739	4.89365	11.2892	0.829533	3.60862	15.8798	13.5781	1.8206	0.612155	2.80653	-1.02503	-8.26588	-11.2885	4.73072	-3.79382
cAMP_Pathway	25.8671	20.0693	-18.2893	-19.7588	-3.93178	-30.1276	30.1471	-37.2751	48.1034	15.1197	-18.2481	-4.76973	35.0602	-18.9491	10.4015	5.32977	-22.0992	-24.0581	-14.5544	-18.6752	29.9529	37.4837	27.6965	-0.590066	-3.06546	-14.2945	2.15238	37.1013	-11.0007	-24.2312	26.8458	-8.03854	-11.4099	-14.5586	-20.6047	10.27	35.6073	18.2225	-15.2067	22.2188	55.5358	12.5445	-8.41673	4.69269	22.8068	-38.1505	-38.4916	-10.2657	-27.678
VEGF_Pathway_Actin_Reorganization	5.70691	-0.444463	-4.47527	-0.697638	-0.528447	-6.80376	2.56266	-3.62504	7.62278	-0.00989908	-2.21472	-2.06006	5.37492	-5.91528	2.86541	-1.47623	-6.44006	-4.04515	-2.21133	-0.394905	2.51487	4.90458	3.3584	-3.58619	2.79219	-2.61798	2.86155	4.4082	-1.42251	-2.54893	-1.54186	-3.27195	-0.971042	-6.59812	-4.25185	-1.83741	-2.25649	1.61643	-5.22675	5.09508	4.80886	1.24399	-6.27722	5.18235	2.35427	-7.80701	-4.56607	-1.02153	-5.15121
ATM_Pathway_G2.M_Checkpoint_Arrest	0.253785	0.110228	-4.41378	-4.12164	0.0891345	-2.0466	-3.12585	-2.77118	0.512734	0.545038	-2.11629	-1.52026	-3.2098	-1.9808	-1.12265	-0.656236	3.30028	-2.38162	-5.16355	-3.68539	-0.192797	-1.00036	-2.34668	-3.64248	-5.00763	-2.332	-3.90431	-0.185916	1.99408	-3.31424	2.41811	-1.39497	-3.49089	-3.25566	-2.44689	1.23514	1.14233	-1.23895	-1.45198	-1.12467	-2.86875	-2.23634	2.12014	-3.10721	-3.82063	-1.60031	-4.23908	-0.667895	-1.38991
cAMP_Pathway_Cell_Proliferation	-0.661279	-0.495034	-2.82385	-1.83685	-2.4574	-1.31482	-1.16709	-2.08306	-1.47195	-2.15373	-2.16685	-2.35719	-0.140134	-2.37855	-2.74938	-1.61306	-1.07291	-1.96228	-2.57805	-2.33575	-0.467116	-1.56582	-0.357071	-1.94495	-1.68226	-1.04194	-1.04858	-0.293176	-2.39381	-2.84469	-1.5106	-1.55106	-2.40309	-2.46399	-2.50657	-1.91561	-2.01361	-1.56272	-1.56889	-0.328567	-0.738984	-2.20301	-1.47767	-1.34729	-1.20119	-1.24411	-2.23234	-2.40557	-1.77451
cAMP_Pathway_Degradation_of_Cell_Cycle_Regulators	-1.4492	-0.947565	-4.55571	-3.107	-2.4574	-0.888702	-1.47069	-1.46635	-0.772433	-2.66623	-3.03951	-2.21228	-0.975757	-3.60597	-3.90123	-0.10406	-0.728929	-1.96228	-3.28279	-3.06592	-1.5431	-1.08526	-1.24104	-1.76234	-2.93035	-0.859291	-1.87658	0.41013	-2.0794	-3.02956	-1.74712	-1.93905	-2.60602	-3.8751	-2.31924	-0.826169	-1.50362	-1.56543	-0.779244	-1.60028	-1.32086	-2.07486	-0.867406	-1.75159	-1.52699	-1.52733	-2.85087	-2.44212	-2.41458
cAMP_Pathway_Cell_Survival	-0.665644	-2.86528	-3.06052	-4.60167	-3.5255	-2.08828	-2.05178	-2.02915	-1.98478	-3.50171	-3.97407	-3.43363	-0.631424	-2.37378	-3.15671	-3.28799	1.15717	-0.180586	-4.68617	-3.87549	-2.02589	-2.04904	0.190459	-0.340908	-2.01645	-1.94466	-3.10728	1.18434	-1.55101	-3.03516	0.764515	-2.69843	-5.25338	-3.1502	-4.32626	-3.72454	-0.936686	-0.023753	-0.140762	-3.73439	-1.56386	-0.86651	-1.81828	0.0373638	-3.30213	-2.35457	-5.49271	-4.81735	-1.07708
ATM_Pathway_G2_Mitosis_Progression	-1.53395	-0.412632	-4.05447	-2.88263	-1.98249	-2.49717	-3.30843	-2.88517	-1.21896	0	-2.09248	-2.76058	-3.04164	-3.13084	-0.558764	-0.752104	2.116	-2.32894	-1.15533	-3.0025	-0.874878	-1.23226	-3.22039	-2.95794	-1.98021	-3.18189	-3.20301	-2.03812	0	-1.90155	0.44339	-1.16066	-1.75752	-2.18045	-2.31976	-0.407499	0.477254	-0.580312	-1.68551	-1.98176	-2.07372	-3.11662	0	-1.81341	-3.42064	-1.54309	-4.06603	-2.14566	-2.42126
cAMP_Pathway_Glycolysis	-3.72623	0.71131	-0.634186	-0.584366	-2.40418	-4.42047	-2.84863	-2.39159	-3.79768	-3.51955	-3.11794	-2.69244	-2.80712	-1.92412	-2.52956	-2.15483	-1.60536	-0.925465	-3.69655	-3.34526	-0.72048	0.0976553	-1.87883	-2.49283	-2.81894	-3.37459	-2.4954	2.87319	-2.44203	-0.998609	-1.42275	-2.55277	-1.33154	-2.62441	-3.33232	-2.84882	-2.2464	-3.47971	-1.91784	-2.52321	-3.40339	-2.89128	-3.99294	-2.82244	-0.805112	-2.43269	-1.54432	-2.67455	-2.92696
Caspase_Cascade_Cell_Survival	-2.18763	-1.09579	-3.79571	-2.74922	-2.38238	-1.93396	-3.09003	-1.94314	-3.01702	-2.69681	-1.71642	-1.6312	-2.06555	-2.28319	-2.25745	-1.42229	-0.709029	-3.02598	-2.52989	-2.2303	-1.97417	-2.92808	-2.28078	-2.2627	-3.1779	-3.95838	-1.78409	-3.74749	-3.03723	-3.15209	-2.4131	-2.02388	-2.55351	-2.49882	-2.76516	-1.87475	-1.77565	-1.11175	-2.00435	-1.79635	-3.64004	-1.51358	-1.41865	-2.42932	-1.3503	-0.753564	-1.00405	-2.07166	-1.38007
Caspase_Cascade_ICAD_Degradation	-4.66751	-1.49006	-2.87055	-0.78162	0.387154	1.83307	-0.270825	1.30491	-3.21472	-2.50693	-2.25431	-2.53353	-3.48911	2.15043	-4.4391	-2.8314	-1.82589	-0.813599	-4.10893	-0.678464	1.3569	-5.90571	-0.92169	-1.8048	-4.69217	-1.20816	-2.63223	-0.172664	-2.40109	-8.73718	-1.60979	-3.71746	-2.87922	-0.201394	-4.1848	1.62012	-1.33761	-1.0725	-0.54393	-3.89896	-2.01834	-0.363398	0.51284	-2.55741	-0.180406	1.13066	-0.660801	-0.717389	0.823561
Caspase_Cascade_Apoptosis	-3.6756	-2.89855	-5.81391	-2.88168	-1.96023	-0.620242	1.22497	-0.210133	-3.82186	1.2145	1.67248	-3.12518	-6.38871	0.233087	-2.69861	-1.73891	-2.35587	-1.34291	-4.1011	-3.45028	-0.863899	-2.65544	-1.22304	1.1673	-1.79045	-2.66605	-4.27114	-1.58279	-4.06309	-4.7286	-2.78543	-3.43023	-1.49138	-4.7577	-4.04362	0.617709	-0.899094	-2.68187	-1.28013	-5.35239	-3.6159	-4.45359	0.0149595	-3.49739	-1.99019	0.496946	-2.07144	-1.06142	-1.01369
Caspase_Cascade_Activated_Tissue_Trans_glutaminase	-1.54157	-3.10588	-4.21407	-5.21061	-5.99797	-0.493218	-2.31538	-5.86025	-5.0208	-0.843912	-4.02757	-8.65945	-6.09016	-2.22005	-3.33973	-0.702576	0.198426	-4.50111	-4.69683	-7.22833	1.51605	-2.51639	-2.00514	1.11295	-4.08542	-3.34784	-6.53342	2.6028	-5.56866	-7.98315	-4.16664	-4.69515	-2.4619	-5.27814	-3.13861	-2.79527	-0.107179	-2.85425	-1.93593	-3.56734	-3.17392	-5.96028	-3.72059	-4.0843	-2.04164	-3.73986	-6.26167	-3.70648	-4.86479
SMAD_m_Pathway_Degradation	-6.51053	-9.13316	-16.2506	-15.1318	-9.15033	3.27637	-10.5851	-5.51332	-4.27442	-3.27339	-1.05811	-7.71574	-5.47606	-11.8764	-17.0938	-8.33478	8.1262	-2.3724	-15.5708	-6.32004	-5.43342	-9.76421	-19.973	-7.75793	-19.436	-5.41279	-15.771	-10.0748	-4.17253	-11.2202	-2.37612	-12.2433	-6.40162	-7.10108	-4.17844	-4.45161	1.17673	-2.50612	0.414494	-6.27281	-6.15603	-6.67855	1.77319	-2.28151	-11.9714	-8.06672	-7.45058	-5.60767	-5.27519
SMAD_p_Pathway_Degradation	-6.51053	-9.13316	-16.2506	-15.1318	-9.15033	3.27637	-10.5851	-5.51332	-4.27442	-3.27339	-1.05811	-7.71574	-5.47606	-11.8764	-17.0938	-8.33478	8.1262	-2.3724	-15.5708	-6.32004	-5.43342	-9.76421	-19.973	-7.75793	-19.436	-5.41279	-15.771	-10.0748	-4.17253	-11.2202	-2.37612	-12.2433	-6.40162	-7.10108	-4.17844	-4.45161	1.17673	-2.50612	0.414494	-6.27281	-6.15603	-6.67855	1.77319	-2.28151	-11.9714	-8.06672	-7.45058	-5.60767	-5.27519
PAK_Pathway_Myosin_Activation	4.57724	6.96653	-20.8569	-6.42992	-16.14	-18.7728	3.20168	-22.8149	-0.560138	-6.57804	-15.4693	-10.5799	7.64171	-20.8602	0.748472	-5.85086	-18.1242	-19.9249	-23.4046	-12.004	11.0031	4.26232	8.01273	-14.7704	1.40188	-17.6437	-6.73934	13.4376	-13.3548	-16.3057	-14.858	-12.8528	-19.0198	-14.6252	-17.0339	-4.19026	-17.4636	4.61896	-15.077	5.00915	3.97411	-5.63972	-20.7377	-4.43075	3.11417	-16.674	-17.1421	-12.0176	-19.6023
PTEN_Pathway	-9.64898	-6.23624	-10.1052	-7.16856	-9.28703	-7.20964	-12.4294	-5.08595	-9.85622	-6.64439	-4.12199	-5.78574	-8.65449	-2.35595	-11.5682	-8.76759	-1.17811	-4.56873	-8.48711	-7.36737	-6.49248	-11.252	-8.63601	-4.98771	-9.21151	-14.2347	-8.78935	-13.9488	-8.65636	-4.0892	-7.00311	-15.7465	-12.3142	-4.31505	-6.03727	-7.74368	-7.81399	-1.83933	-2.5966	-14.6609	-10.7711	-6.84145	-10.0307	-5.67086	-9.11003	-4.55157	-4.80147	-6.99891	-5.07977
cAMP_Pathway_Endothelial_Cell_Regulation	3.15319	3.5654	-16.3472	-5.40687	-16.39	-15.8968	-0.864739	-18.2327	0.886207	-2.04925	-17.2093	-4.16198	0.725469	-18.4713	-1.82113	-2.50419	-14.3506	-17.2898	-17.4245	-9.61611	7.18551	3.57919	4.80761	-16.9071	-3.63329	-16.9392	-4.57129	6.93962	-15.5936	-17.499	-14.4331	-15.4245	-16.0727	-15.0383	-14.9957	-5.54771	-15.3664	0.533358	-16.869	3.72526	4.05948	-12.0244	-15.608	-7.75691	2.0014	-16.9003	-17.525	-7.09955	-17.3767
GSK3_Pathway_Degradation	-5.26518	-16.6851	-20.9779	-19.877	-11.7418	-9.08603	-16.1877	-17.1056	-4.55476	-8.41822	-7.94594	-14.6625	-5.27217	-20.1611	-17.0294	-14.3288	6.06703	-8.43878	-20.9567	-20.0356	-8.42212	-10.264	-18.0921	-10.6032	-22.6368	-9.22851	-16.757	-19.1449	-6.54056	-8.66052	-7.47002	-20.6394	-8.86723	-10.5607	-8.95684	-8.90337	1.99069	-7.27437	-6.7609	-9.37428	-5.82126	-10.2396	-5.46975	-9.09596	-16.3757	-16.8056	-14.7585	-11.7846	-15.7472
Androgen_receptor_Pathway_AR_Degradation	-14.3013	-11.2798	-26.5526	-27.9272	-13.2586	-5.15928	-16.5474	-13.7647	-8.92082	-10.1151	-17.2192	-15.986	-9.79471	-21.8331	-22.343	-20.6896	1.89386	-9.87436	-23.2891	-18.2302	-7.35947	-17.204	-23.8625	-12.2439	-35.6557	-12.4903	-23.8126	-16.8369	-15.6089	-20.5327	-7.14436	-14.4198	-17.1426	-20.52	-14.5417	-3.62256	3.47947	-9.04611	-9.29728	-7.5255	-11.794	-5.98634	0.833953	-10.0449	-12.485	-13.4204	-19.6098	-14.7193	-11.4968
Mitochondrial_Apopotosis_m_Pathway	-10.2615	-7.58265	-19.9108	0.89139	-11.8658	-6.76173	-21.9748	10.3855	-40.6307	-31.8943	-8.07306	-4.33515	-21.8959	4.05013	-15.6701	-13.4806	0.830113	-9.10653	-20.2328	-10.4863	-10.3204	-11.8964	-19.7321	-14.045	-7.53136	-21.7332	-11.2323	-22.6727	-21.8572	-1.78678	-34.4784	-14.7645	-22.4543	-5.09801	-10.8467	-19.782	-33.9674	-7.63286	5.8489	-24.0173	-41.2134	-27.5615	-14.6022	-15.0919	-10.5173	-1.34195	1.3754	-7.96152	-2.56085
cAMP_Pathway_Myocardial_Contraction	-4.10405	-3.32969	-20.8222	-16.0882	-19.7822	-14.6748	-9.4077	-23.8497	-11.0262	-13.7943	-17.5688	-18.8349	-4.89791	-21.8701	-11.7136	-13.6903	-7.38108	-18.9762	-22.3242	-20.3994	-0.996995	-7.02715	-6.02316	-19.7804	-17.7085	-23.0833	-17.6141	-2.60281	-22.9858	-21.5317	-19.0634	-22.5588	-21.3431	-19.282	-21.1444	-14.4606	-14.5742	-9.15261	-19.0027	-9.51676	-12.7601	-17.1862	-22.0087	-16.2413	-3.20941	-14.7905	-19.1259	-15.8887	-22.9198
Caspase_Cascade	-33.1773	-18.4807	-38.8595	-10.7732	-36.9984	-19.1688	-45.4205	-2.10532	-75.3681	-47.721	-22.242	-23.0731	-48.7063	-10.6065	-28.5231	-33.2374	-6.3987	-16.5038	-43.9617	-21.4043	-25.3722	-33.9119	-32.0447	-44.5471	-26.9906	-46.3533	-29.775	-37.5206	-28.3416	-18.6566	-58.9721	-46.0478	-39.4194	-31.6963	-32.0644	-32.6314	-64.2964	-30.6595	-18.3706	-46.8059	-72.658	-50.2839	-34.567	-35.8558	-32.9038	3.87883	-7.32429	-21.9805	-22.1674
[truncated: 312 more columns]
