# Supplementary material for: In silico analysis of pathways activation landscape in oral squamous cell carcinoma and oral leukoplakia
Source: Cell Death Discov. 2017 May 22;3:17022–. doi: 10.1038/cddiscovery.2017.22 (PMC5439156; doi:10.1038/cddiscovery.2017.22)
Supplement: Supplementary Table 4 [file cddiscovery201722-s4.xlsx]

## Sheet: Supplemental Table 4
ID	Tumour_GSM1020099_05_10358.3.CEL.gz	Tumour_GSM1020100_01_10004.9.CEL.gz	Tumour_GSM1020101_02_10013.3.CEL.gz	Tumour_GSM1020102_1_10014.6.CEL.gz	Tumour_GSM1020103_02_10019.1.CEL.gz	Tumour_GSM1020104_03_10026.9.CEL.gz	Tumour_GSM1020105_04_10027.2.CEL.gz	Tumour_GSM1020106_05_10029.8.CEL.gz	Tumour_GSM1020107_4_10035.3.CEL.gz	Tumour_GSM1020108_01_10037.9.CEL.gz	Tumour_GSM1020109_2_10041.8.CEL.gz	Tumour_GSM1020110_08_10045.0.CEL.gz	Tumour_GSM1020111_2_10048.9.CEL.gz	Tumour_GSM1020112_04_10049.2.CEL.gz	Tumour_GSM1020113_01_10050.2.CEL.gz	Tumour_GSM1020114_03_10051.5.CEL.gz	Tumour_GSM1020115_10_10053.1.CEL.gz	Tumour_GSM1020116_05_10055.7.CEL.gz	Tumour_GSM1020117_04_10057.3.CEL.gz	Tumour_GSM1020118_07_10059.9.CEL.gz	Tumour_GSM1020119_3_10067.0.CEL.gz	Tumour_GSM1020120_04_10069.6.CEL.gz	Tumour_GSM1020121_02_10070.6.CEL.gz	Tumour_GSM1020122_03_10121.3.CEL.gz	Tumour_GSM1020123_4_10124.2.CEL.gz	Tumour_GSM1020124_04_10125.5.CEL.gz	Tumour_GSM1020125_01_10127.1.CEL.gz	Tumour_GSM1020126_09_10128.4.CEL.gz	Tumour_GSM1020127_05_10131.0.CEL.gz	Tumour_GSM1020128_02_10133.6.CEL.gz	Tumour_GSM1020129_06_10134.9.CEL.gz	Tumour_GSM1020130_05_10136.5.CEL.gz	Tumour_GSM1020131_5_10140.4.CEL.gz	Tumour_GSM1020132_04_10179.2.CEL.gz	Tumour_GSM1020133_05_10183.1.CEL.gz	Tumour_GSM1020134_10_10190.9.CEL.gz	Tumour_GSM1020135_03_10193.8.CEL.gz	Tumour_GSM1020136_03_10197.0.CEL.gz	Tumour_GSM1020137_06_10198.3.CEL.gz	Tumour_GSM1020138_07_10200.5.CEL.gz	Tumour_GSM1020139_09_10244.5.CEL.gz	Tumour_GSM1020140_10_10245.8.CEL.gz	Tumour_GSM1020141_04_10247.4.CEL.gz	Tumour_GSM1020142_14_10248.7.CEL.gz	Tumour_GSM1020143_05_10252.6.CEL.gz	Tumour_GSM1020144_12_10256.8.CEL.gz	Tumour_GSM1020145_13_10259.7.CEL.gz	Tumour_GSM1020146_01_10294.0_2.CEL.gz	Tumour_GSM1020147_07_10297.9.CEL.gz
ERK_Signaling_Pathway	161.348	94.2014	132.798	113.258	114.413	107.55	189.624	66.3857	241.058	216.501	137.449	151.047	164.513	63.9093	138.506	191.973	-11.1146	7.22391	208.24	137.122	128.388	192.373	159.961	147.012	170.55	203.235	144.35	206.545	104.573	60.3334	178.907	186.075	162.513	110.192	153.681	177.582	171.098	118.736	79.0307	198.764	234.399	169.346	160.067	133.759	123.86	47.2519	74.6506	162.021	133.542
MAPK_Signaling_Pathway	129.193	75.7289	93.5891	87.0888	87.6894	79.6661	131.648	21.466	217.92	187.689	110.208	101.331	144.742	32.4114	117.107	132.904	1.45559	23.3886	127.196	77.3391	107.927	154.598	131.287	111.039	118.421	142.63	116.193	144.409	95.7728	58.6217	154.6	151.651	139.913	104.414	117.061	135.781	167.932	96.0686	62.8235	166.781	201.569	139.809	127.866	81.8526	96.9064	5.51031	36.8309	108.38	65.2027
AKT_Pathway	106.105	70.594	112.652	69.8413	75.2816	65.5561	148.629	62.6785	137.799	140.274	83.715	117.56	87.1059	52.0332	65.101	120.674	-13.362	-12.686	182.826	118.833	86.3703	113.365	101.373	121.409	114.929	155.29	69.4437	159.139	53.6471	24.8907	110.281	152.924	101.097	54.835	94.8576	120.25	91.5878	76.5111	41.3132	131.195	159.174	103.504	112.671	124.453	80.8965	70.9038	64.7339	106.866	129.182
ILK_Pathway	150.864	87.5899	68.6251	88.3542	63.7517	49.2512	138.706	-9.44142	238.722	172.296	90.7206	112.889	181.756	-1.2553	128.365	153.278	-23.2827	-1.33778	97.4607	66.0854	118.794	174.966	144.073	81.1935	129.48	118.987	127.388	158.433	76.8078	53.0037	142.351	110.026	128.756	91.01	102.39	133.128	146.268	100.982	45.1249	192.808	219.076	123.629	95.515	76.2506	106.709	-21.0896	13.5871	96.2224	37.3489
p38_m_Signaling_Pathway	86.2133	73.077	100.254	60.4864	71.7948	63.4969	133.239	69.8097	122.186	130.52	72.7326	97.8388	67.9033	59.8716	65.3947	91.2819	-16.089	-13.5175	164.524	113.914	70.033	92.9638	92.4438	110.901	100.058	138.195	55.0387	147.006	57.7301	24.2428	99.9381	146.289	87.7068	44.3665	82.5452	110.568	84.3875	74.4802	40.6743	106.038	144.542	101.034	108.843	117.765	80.4853	75.5889	63.1506	106.242	128.449
Integrin_Signaling_Pathway	121.273	55.9266	65.9828	79.9399	64.8019	68.0424	102.42	24.9741	159.381	139.82	89.5932	90.0091	118.162	21.018	102.688	120.85	-4.93311	14.2055	87.8926	66.1256	92.5523	133.274	107.162	74.328	104.929	114.028	100.7	112.169	79.2743	44.375	110.296	106.222	110.648	77.2196	99.8538	106.484	100.274	66.5918	42.8655	143.281	142.672	94.5846	88.2295	63.2389	75.5123	2.90473	27.0756	92.4673	45.7558
STAT3_Pathway	67.3631	53.7878	77.7126	46.2336	48.1152	43.1925	95.809	70.6881	52.065	82.6092	43.3972	80.5495	31.069	48.5916	37.1724	68.3253	-27.0819	-26.1042	129.196	95.4448	50.4148	60.5271	65.4928	75.7484	77.7577	103.649	30.8945	117.466	37.5826	15.365	47.6565	101.476	45.7318	28.2657	65.3379	82.305	24.8803	51.0659	22.9878	79.184	90.4716	64.921	80.3329	89.1707	54.2587	74.4779	63.2788	85.7264	115.045
JNK_Pathway	42.3185	47.6138	70.0709	26.4247	41.9239	39.0041	76.4374	26.1084	92.3185	93.4034	46.2813	45.6287	53.3796	30.711	49.1895	46.3096	-13.6444	-7.9194	85.4424	53.287	49.2949	50.8535	60.2076	62.9987	58.9656	69.5167	38.6914	82.7829	30.9487	18.8961	70.9873	86.1785	59.1339	48.2345	57.3152	67.9795	73.5646	46.9988	17.3047	69.4786	99.6361	65.5236	66.0671	51.516	49.9926	30.4305	18.6971	51.8926	59.4465
IL_6_Pathway	59.9241	34.5985	68.5646	52.83	46.5704	33.0861	80.0147	58.7611	50.6582	53.9095	37.8738	65.0585	42.0736	43.5552	31.5532	72.2269	-13.614	-8.25592	108.384	79.7683	37.1105	61.4471	53.2392	62.627	69.9828	90.581	43.8247	93.4325	33.6281	22.4973	41.1246	79.3351	39.114	30.8136	57.1247	64.2171	26.1509	43.5386	31.5755	71.1119	74.3106	60.7995	52.1282	69.8761	47.5901	48.5794	61.9988	69.8246	88.0478
PAK_Pathway	71.3349	55.1845	43.133	30.9974	17.1815	9.1806	101.75	6.41426	100.863	82.1166	24.754	59.8556	66.2677	0.00814025	45.0478	73.7273	-37.376	-40.0428	81.6274	60.6682	59.4285	76.7465	77.0013	41.2341	81.6521	69.3494	42.3333	128.743	8.98345	-7.96343	49.2876	65.7461	29.8968	7.92885	39.6402	64.4523	34.318	61.6667	4.21218	92.5363	118.512	67.7802	40.6878	73.1087	60.5971	10.4424	18.4275	54.9026	52.023
Wnt_Pathway	28.5369	35.2633	48.7138	50.4137	52.3804	38.9361	53.7528	40.2705	69.7745	53.1582	39.4097	52.73	53.207	43.1784	61.9229	65.8981	0.990137	32.4631	54.1156	52.6415	26.9705	56.6011	51.3115	44.3492	60.3468	49.5473	61.6587	44.7195	42.9638	47.1075	38.6832	54.6084	52.6727	40.4986	47.2234	42.3002	29.6709	28.0204	47.2782	46.6095	49.6796	36.3323	29.8429	43.1343	39.9247	23.7749	32.4556	45.0456	34.7142
MAPK_Family_Pathway	48.9033	26.2125	53.5901	24.1639	41.8307	22.2747	65.5074	35.0532	45.8784	49.7441	37.8649	37.9142	23.824	31.5976	27.3815	46.2438	-21.0285	-4.63752	77.5735	60.6196	26.4719	42.2445	45.6595	44.9466	53.0438	61.067	23.3288	84.1144	43.8021	17.3571	25.8888	59.1233	30.4312	29.1727	44.6572	43.5872	12.5741	33.0716	17.6927	54.4426	50.8867	41.5267	34.4434	63.406	31.868	41.8265	23.2763	52.4053	61.4457
TGF_beta_Pathway	37.8294	35.5787	46.8502	20.7001	44.1244	18.3212	63.3415	28.1988	62.7766	55.1509	35.7764	41.5849	29.5533	34.3768	31.8339	43.3969	-17.3044	-6.76422	80.5845	56.2623	30.6498	48.508	42.7528	58.6187	49.3464	63.1823	33.2719	77.7785	28.3328	15.4531	42.3604	58.1602	49.0021	24.288	39.3727	46.5625	49.547	37.7201	13.7372	53.5507	73.713	51.0503	47.0973	56.7041	39.2493	28.0848	24.3016	53.3527	60.5774
Glucocorticoid_Receptor_Pathway	38.057	32.4099	49.8907	32.1666	38.84	27.8081	53.5279	49.4844	30.3146	45.1628	34.6795	43.5012	15.0091	38.2063	23.4083	36.8851	-23.6592	0.412703	79.2212	59.9824	22.4584	33.1813	33.4484	50.2519	49.079	53.9868	25.8855	70.9362	30.0848	28.7455	19.9253	53.4858	37.2687	30.1782	47.8601	42.009	11.2552	26.6851	22.7467	58.8801	49.725	41.5606	37.0932	55.4369	31.967	43.8435	36.9686	58.1207	67.1296
Chemokine_Pathway	42.4981	22.1791	48.6186	26.4966	24.2253	23.3691	60.7361	37.8658	35.7524	45.4906	19.8167	33.6753	32.813	31.477	22.8481	42.0397	-16.3135	-13.9038	59.9574	47.1206	32.1318	37.6139	37.3624	54.2892	44.0999	57.0545	22.4821	71.5412	16.974	8.9977	31.1422	70.5998	13.6095	13.5468	40.3424	45.2949	13.9596	25.5898	24.9925	48.0776	67.9253	45.2201	51.6046	53.7985	38.6126	32.5793	35.4553	43.5199	63.4168
GPCR_Pathway	27.8084	19.4099	28.9848	17.3964	37.7226	14.7846	43.3929	2.59909	69.1012	49.5664	28.7444	25.2443	46.6556	14.7105	32.638	30.6434	8.25465	18.0393	42.9292	21.8993	31.4986	36.0249	30.9633	39.2127	33.0388	40.5664	33.2306	50.7584	28.5907	19.0445	62.8031	53.4002	42.0285	33.4023	27.782	36.249	70.3447	26.9854	22.943	42.6866	72.0629	45.3386	32.216	32.367	30.7083	3.25697	1.88026	31.5117	16.4688
RAS_Pathway	28.5275	20.0957	32.1609	25.8895	33.5258	27.5831	39.6304	22.0085	40.3519	34.5036	34.6572	25.9927	32.4789	14.246	35.0501	26.1169	-7.55158	23.2785	33.9365	31.723	38.234	30.1978	40.4317	36.2242	37.2202	40.9383	29.5551	27.6573	19.3974	21.7513	18.2818	50.9933	32.1197	13.149	22.6465	26.9224	23.0627	11.3833	15.454	38.5076	39.3017	27.1131	20.3349	26.2191	22.8636	16.6783	11.903	30.7208	18.847
HGF_Pathway	34.0789	5.92183	25.9199	18.9482	29.6145	11.994	26.2239	11.5541	26.951	15.3021	19.8204	22.2226	25.0303	16.1011	19.8683	32.3128	0.478667	8.91934	27.4817	26.4804	20.9436	32.5204	25.0425	25.7219	25.8594	31.0334	32.1587	31.1472	21.7185	20.363	12.3908	29.4994	30.9096	14.7017	14.0842	18.8699	12.4236	2.91526	13.5722	31.9975	26.9313	14.7795	12.0196	19.2499	17.0602	8.46141	10.8601	23.7732	18.6339
Cellular_Anti_Apoptosis_Pathway	18.8201	16.6879	22.1811	2.79731	22.4957	8.62651	27.0889	-7.17293	50.9729	35.2212	12.8457	17.3659	21.6952	13.3521	16.5438	18.6524	-0.970492	-4.81981	24.8946	5.4356	17.16	22.2733	20.6733	21.4329	11.0136	24.6711	17.1279	25.7775	10.0451	3.15826	45.789	25.078	24.3232	16.8131	11.2574	25.7262	56.9575	21.8131	4.19478	22.3694	49.3272	34.0189	30.6858	18.0106	19.525	-10.5423	-4.11723	13.9299	7.21304
mTOR_Pathway	20.0248	20.458	32.089	21.4099	28.4682	3.76082	32.8067	-4.59466	60.9868	35.9251	18.6655	22.3455	39.9452	14.0856	34.2391	24.0929	2.20944	6.99034	31.3363	17.3861	20.2255	32.7448	27.0788	29.6932	27.0739	29.4044	34.122	33.7767	26.5037	19.4278	46.5774	36.5544	40.8411	26.361	22.088	21.2875	54.4346	22.0527	16.0329	36.1593	61.3907	29.805	24.7624	23.6764	26.8225	-3.48936	2.88983	22.3097	12.8475
Estrogen_Pathway	22.0393	17.2789	22.1753	9.05498	26.8933	9.58308	34.0972	-0.375412	59.3825	35.4997	23.0475	16.9706	32.2993	10.3677	26.8561	23.3275	6.04987	10.5701	37.0742	14.835	23.7587	25.2222	18.1919	32.2307	22.0775	24.5663	28.2376	29.7971	11.441	15.9379	53.0409	36.9015	42.7849	17.6319	15.4283	21.6605	58.5943	14.9148	19.1563	34.4216	52.676	35.0692	13.4053	20.6769	22.8184	-12.2161	-5.60107	15.808	6.42696
GSK3_Pathway	25.9807	12.4159	0.196394	-5.28488	24.0747	1.013	24.9997	-12.1464	81.4546	42.6578	22.3383	16.383	38.9789	-3.54116	25.3515	17.2612	1.25299	2.11642	14.0361	-9.92832	17.3338	31.9128	15.6031	21.5573	5.77986	20.8544	26.1586	10.9428	25.8241	11.3329	50.0489	15.0793	45.6472	10.3541	16.0192	25.9546	65.0145	20.9448	18.2493	33.5952	60.3779	38.8606	18.0183	8.43474	13.4482	-19.2711	-5.88425	15.4757	-7.78672
CREB_Pathway	13.7702	11.4378	16.3372	-5.55068	15.0264	4.69911	25.9981	-13.0184	55.3629	38.0797	9.03347	2.175	24.0293	-0.284516	15.322	13.6407	11.3869	0.228164	22.6634	3.7198	17.9558	23.0954	21.2453	26.9823	11.4094	20.4618	9.20933	30.6537	4.88041	0.0367566	50.539	26.6001	22.3849	8.96036	8.36678	19.2767	54.8606	18.8992	7.63732	24.479	53.0746	34.4469	22.3293	21.4631	19.9765	-17.1126	-13.5916	6.91392	5.14596
IL_2_Pathway	7.00915	23.1101	17.9086	8.73441	20.0165	30.452	23.6873	25.216	18.9455	25.3812	9.00424	20.5106	6.92715	9.95382	13.436	-0.882059	-6.28895	11.6641	20.9484	29.6399	10.7913	8.06229	10.8253	20.0822	5.68411	22.2082	7.27657	23.8457	13.2523	8.57503	7.86484	28.6684	1.06466	13.3768	20.531	24.3706	11.2039	5.15733	7.71922	22.9513	12.489	16.5415	32.8818	10.2469	15.2665	23.1768	14.3952	23.6136	30.5657
BRCA1_Pathway	3.42825	12.6347	14.5785	15.8855	1.22145	13.8004	11.8282	9.62989	5.51729	6.37232	11.9035	8.13695	7.8295	10.7242	5.96824	9.04536	-3.27018	8.09467	20.515	15.428	7.84617	4.06192	6.97088	11.9288	12.4046	6.85394	11.5661	8.37699	2.19261	2.04135	3.1638	14.6104	2.86626	9.03853	12.2449	8.05085	0.0745663	4.33379	7.13947	6.48367	7.93769	12.6927	5.6016	4.66033	13.9739	8.71038	12.4221	6.60596	12.6623
PPAR_Pathway	13.9468	10.1987	8.792	4.96034	11.0806	2.10316	15.2449	-4.20726	29.1522	24.3205	12.262	6.71833	13.038	-3.15265	3.96362	8.29421	-0.851551	-1.1984	23.2981	8.54284	13.3111	11.2484	15.1623	19.8239	6.16055	10.1201	8.86885	24.0332	2.88147	-4.37435	26.1176	17.6304	14.1308	10.0516	4.48598	14.5949	31.9946	10.6445	2.95709	19.8497	29.9225	24.2149	10.7358	16.5077	15.8774	-6.7598	-0.766318	10.7403	3.45237
Ubiquitin_Proteasome_Pathway	5.85849	14.3159	19.9791	17.1748	10.7584	2.66174	14.4997	9.4829	2.44235	-0.59432	8.91734	10.2408	9.88335	12.247	15.5475	19.0229	-15.9762	4.47188	24.9768	10.7594	5.09565	6.48021	10.7739	7.31781	17.4531	5.99439	14.0297	7.08478	1.65443	7.42457	-1.8245	28.6726	12.7699	2.18196	7.72147	-2.31267	-6.70797	1.50406	1.37627	7.28257	6.77824	10.3543	-3.82801	7.16238	12.7996	10.256	19.606	1.00768	6.39916
JAK_mStat_Pathway	14.577	6.85695	8.81377	14.0155	13.1014	8.5794	11.4395	10.0052	11.6825	9.64277	12.4846	12.4762	6.02328	13.1841	13.4835	14.6825	0.262674	8.85246	14.5246	16.7036	8.3937	16.4719	8.22409	14.253	15.7939	11.7756	16.1287	15.204	15.1702	9.80226	3.19357	15.2875	12.4889	12.0118	9.83925	9.27612	4.42659	2.44077	6.66977	15.1196	10.0289	10.4195	6.12837	8.71845	10.1534	8.00745	6.83857	12.8567	13.9817
HIF1Alpha_Pathway	9.01841	2.82961	7.76532	4.54711	7.79937	7.19304	9.10457	6.57181	7.48323	5.26567	11.2978	7.77916	10.5126	4.26399	8.13916	14.925	-0.0330364	2.76022	11.6377	11.3336	4.477	10.4542	5.59105	7.57995	7.23331	10.1473	7.57543	9.04091	4.9326	1.00344	3.41542	5.56988	13.1515	7.85863	6.8306	5.10914	0.794088	3.57433	7.82874	10.7939	4.8762	1.90694	3.61236	12.1953	2.57198	4.2101	7.51685	9.56946	8.7087
Interferon_Pathway	4.62657	5.16155	5.46324	12.63	7.44289	4.35852	6.81366	11.4045	2.87181	5.86821	14.1614	7.67228	2.36859	10.7167	6.73245	14.0587	-0.220265	4.36903	10.4291	11.6006	7.43741	7.59646	6.52712	10.2784	10.0638	9.09967	10.6982	14.1221	11.9809	3.58164	-0.218361	9.2287	6.6487	7.0083	5.75775	7.27849	-1.54499	7.07432	8.02851	1.1096	4.09766	-1.66368	2.59631	9.90288	5.37156	7.27146	2.11185	13.2073	14.4794
TRAF_p_Pathway	2.53656	7.62724	6.19961	8.9384	0.468593	14.261	11.9138	16.2246	2.98263	11.5979	2.03628	3.71368	-3.13056	6.28305	-0.208331	-0.48172	-3.09344	3.02724	12.2051	13.1012	4.63856	2.32518	3.17079	11.1151	1.47134	11.9873	0.417026	10.6363	-3.79848	-8.63413	-3.59177	22.3485	0.785889	1.87057	1.79958	17.3663	-0.0817122	2.24705	6.35032	8.72607	8.70905	5.02804	11.8588	8.91518	5.26597	8.83742	7.45973	10.7482	15.3638
ErbB_Family_Pathway	6.68641	1.78774	5.00701	5.48168	13.0966	1.97148	0.239871	6.00658	5.18236	0.578403	5.24462	3.12589	2.06412	6.40968	12.0869	4.60781	1.03934	12.0218	4.76867	9.13526	0.838435	3.51718	3.39542	6.81076	3.6895	4.58685	12.5329	1.85571	11.5182	12.6425	-1.6976	7.56411	6.61205	0.520645	3.78144	0.957031	5.38505	-3.45384	2.33822	10.4975	2.65089	1.83013	-1.22748	0.609527	5.36792	1.76333	3.60397	8.53589	2.99858
FLT3_Signaling_Pathway	5.9236	4.20374	5.19524	9.4176	7.8113	1.83547	9.54666	6.62263	5.14585	7.33751	-0.367727	5.99905	5.61234	4.68702	6.09168	2.905	3.35341	5.20874	8.66305	10.7829	7.15524	7.49718	6.33085	4.80768	5.31906	10.3995	5.49216	14.591	9.74984	3.45492	2.8691	14.7574	0.197657	7.17938	4.24218	6.93661	0.562739	4.62292	0.838597	7.28091	8.22072	5.98264	6.47977	6.97925	2.41599	7.31022	5.66778	7.67496	7.338
EGFR1_Pathway	11.4479	1.5494	-0.787586	5.9821	18.3924	0.00137613	8.88711	6.79607	6.74112	0.258257	9.42733	10.3205	10.6544	6.73359	12.3362	12.4872	-9.77279	10.5291	3.71074	12.7354	8.39221	9.83373	6.93047	7.67522	4.09318	14.0212	16.9604	11.559	12.1543	4.64386	0.62547	13.1719	8.69808	0.945517	8.19104	10.192	7.91589	-1.1975	3.99064	12.2197	10.9223	-1.94115	4.9803	2.19819	5.4048	5.15818	1.56532	10.1727	7.72358
p53_Signaling_m_Pathway	6.25507	8.76098	4.75436	4.33828	13.8902	9.48846	5.65487	12.5033	3.73395	2.53096	4.96948	11.9664	3.04462	13.3647	3.66935	2.28124	-4.96834	-1.31255	5.10605	12.0229	11.1829	5.6828	11.5884	7.8426	0.511578	4.75348	7.61022	6.23565	1.04734	-6.11165	6.3934	10.754	3.39529	1.6836	1.93701	12.0262	1.2743	0.891078	3.46459	10.4959	3.97588	6.16327	10.2493	1.32132	4.60431	7.50642	5.75728	10.5565	13.1593
Mismatch_Repair_Pathway	5.92028	0.44338	15.7686	13.4645	1.3929	6.06504	8.57664	8.36974	6.38345	-0.607068	8.28021	3.32468	9.41585	7.5269	9.41714	7.74494	-4.67367	6.23186	13.5531	8.49258	5.04528	0.581858	8.39259	11.1266	14.1049	9.62708	9.0135	3.38282	-1.9021	7.75493	-0.338328	12.7833	8.04192	6.57043	9.83551	-0.491114	-0.117961	-0.425561	4.42252	6.20777	4.2182	8.34505	-1.28002	7.34992	7.22267	4.88284	7.91074	3.35667	6.06501
IL_10_Pathway	8.81481	2.64045	9.95513	7.11539	8.67494	2.73048	7.29026	7.94489	8.08302	2.62557	5.57734	6.10206	6.91646	6.81207	2.78947	5.71834	-6.59701	7.61122	14.1192	6.02718	4.72883	5.98065	4.38242	6.33856	9.2117	9.24665	6.81929	7.0332	8.24453	8.79544	-0.313328	12.4292	9.7363	1.49607	10.5192	4.50818	2.48774	5.48934	4.06103	12.033	7.58874	9.57018	2.00731	10.1751	4.77733	5.76193	8.13717	9.18001	9.41514
Hypoxia_induced_EMT_in_cancer_and_fibrosis_3	5.43205	4.10231	1.8937	3.90543	5.65317	6.60953	8.24763	1.62198	10.7619	7.60087	5.55366	6.75251	8.87179	4.6922	7.315	7.48226	-0.579594	2.1374	6.96943	5.28376	5.83474	10.9777	8.31615	6.07546	5.87416	9.30615	7.02	3.83952	5.46501	4.66069	6.41352	7.68242	7.80309	5.80157	8.58767	7.96755	7.30028	1.4305	2.45367	9.66458	12.2632	5.59713	8.68452	5.2058	4.56572	3.49776	3.13459	7.84119	4.12677
ATM_Pathway	2.2108	6.87247	3.52564	3.73474	2.83364	0.892823	1.40028	-1.72644	5.73685	3.2078	2.45899	0.286633	-0.245498	-0.0035308	3.90867	5.13578	9.09715	5.2387	8.81714	3.46941	2.87234	-1.17698	-0.15182	1.52866	0.654915	-0.155521	2.9328	0.566979	4.7052	1.83796	5.50717	6.17725	3.38811	4.75822	5.86579	1.0469	4.19354	0.730139	7.48031	6.31059	-0.784433	-0.758824	4.12718	2.31615	-1.1071	-1.32343	-0.277637	1.6035	2.04628
TNF_p_Pathway	6.25127	2.6816	3.24338	2.29349	5.05478	4.53657	3.44364	5.46198	3.28388	3.79398	4.72777	0.890919	5.07178	5.63902	1.53581	5.95145	-2.72876	2.29706	8.51098	5.18929	3.76523	3.39084	1.27995	13.4755	2.56267	10.9102	3.60696	4.9172	6.78166	8.04178	-2.88401	8.02574	7.12056	5.50444	8.27898	5.33462	2.86365	-2.37243	3.08358	8.0404	5.3164	-0.556798	4.45582	2.53563	-0.0981949	5.45026	1.52754	8.43564	8.69898
IP3_Pathway	8.70601	1.49808	6.67272	-2.05603	8.7962	13.89	14.7039	-4.22241	11.8322	6.54174	3.48764	0.114053	7.94444	3.89366	4.48645	6.44307	2.90669	-1.96872	4.08457	3.45563	10.2688	10.4162	14.2592	11.2837	4.99653	12.0195	2.63904	18.8034	2.3075	-6.04241	15.2821	11.7149	-0.512988	-4.58464	-1.07732	2.5681	0.313845	0.739414	5.56131	5.40766	9.04216	10.7096	7.89398	14.648	0.309902	-4.44838	-8.8933	3.39327	10.4508
Transcription_of_mRNA_Pathway	7.28075	1.1499	8.9263	6.88007	4.63892	4.69874	2.6444	4.65937	-0.60518	-2.36732	3.77348	4.0418	2.55152	6.95518	5.58851	4.19673	-2.38487	3.72339	9.57685	6.76951	2.84816	1.29937	1.99959	5.07825	8.55614	0.313375	4.29732	3.79935	1.01452	8.85443	1.21322	2.90282	10.4259	3.0036	7.0236	-1.93032	-1.08628	0.134827	3.66239	6.80503	0.927851	5.42449	-2.99592	6.68375	3.26251	-1.0318	5.09611	1.39262	0.440711
Androgen_receptor_Pathway	9.49842	0.838793	-0.660462	-21.5402	9.79302	3.23591	20.2718	-19.8623	41.624	18.7373	-2.43093	-4.8505	18.6525	-10.9907	1.96147	0.550044	4.98842	-12.527	6.23331	-4.04992	16.5197	14.6402	4.94057	20.6623	-15.9063	15.4512	-2.73446	13.2529	-1.15268	-6.90044	32.2777	16.5503	13.1715	-8.39236	0.0799633	17.4181	47.0164	7.4601	1.96747	24.285	44.3817	31.9871	19.8259	10.3416	9.44477	-26.4137	-19.5724	-4.2177	-3.63095
TNF_m_Pathway	3.43122	1.39396	3.97346	4.9336	3.26868	3.18351	3.9279	3.21368	-0.0394747	4.0191	4.25336	5.15042	-2.00129	5.36174	1.71827	6.54183	-0.715744	0.946052	9.29077	3.27625	1.35349	4.44475	2.92908	6.40394	7.92912	4.09763	2.12387	3.09428	-0.727193	1.93266	2.09012	4.97188	5.89251	2.91782	3.974	1.93598	2.33135	1.73341	2.75634	3.15642	2.95674	2.02773	2.57955	5.06614	1.85184	4.81317	3.49864	2.64488	5.72226
Hedgehog_Pathway	4.09824	2.51124	4.63047	6.32262	1.88066	2.11279	4.78993	2.71101	9.35613	7.01228	4.16989	3.57629	8.09204	4.2971	2.76661	5.4382	-1.82333	-0.878163	4.38486	2.5089	2.65434	6.28617	4.48433	3.32015	4.2648	5.85948	4.97665	3.70212	3.23112	4.834	3.93201	6.12943	6.22503	6.45981	5.97331	4.70788	4.74733	1.76452	1.52957	4.5247	7.61475	4.3518	4.52363	4.62118	3.82287	1.90061	3.58754	3.78466	4.07351
Nucleotide_excision_repair_effect	1.2523	-1.65117	6.43508	5.68484	1.00564	1.73115	1.83421	2.04482	2.32759	1.4771	2.06882	-1.04595	0.565715	2.11356	0.981766	0.888844	0.647319	0.270149	7.07061	1.21572	0.878384	-0.0788518	1.42629	3.81562	2.39051	0.892216	3.66412	2.28601	-1.44691	7.02097	-1.52661	5.46883	2.95894	5.99009	5.9976	-2.70508	-1.47457	-0.114428	0.0182741	0.761697	-0.585138	4.39167	0.426495	0.507165	4.0898	3.0767	-1.07379	1.02904	2.35302
AHR_Pathway	6.4154	0.0177903	3.26188	5.15655	3.07072	1.39445	5.11792	5.74598	5.22808	2.91453	2.69265	7.47482	2.58371	4.6835	6.49065	7.88779	-3.85627	2.19965	5.01217	5.2721	4.28028	4.91709	2.17474	5.74507	4.25609	4.27343	9.28515	3.06576	6.88976	6.26451	3.3438	4.87846	6.40561	4.31262	7.27812	3.14588	0.419363	0.541752	0.577767	7.51184	1.75449	2.14123	2.39159	6.37164	1.64136	3.24455	4.95199	5.59793	3.58929
Erythropoeitin_Pathway	6.31864	3.26057	3.51969	4.33631	9.23049	1.26207	4.49158	-3.11672	5.36592	4.22732	9.72371	-0.634487	0.642366	-0.491192	12.9005	1.82369	12.3932	6.87423	0.914512	6.48185	1.26549	9.89913	5.19249	2.91098	3.56474	1.68364	4.86454	7.21991	7.91686	3.60013	4.05937	12.1095	8.49747	-3.92123	2.96346	-4.31239	5.57618	-3.47291	8.14596	10.5459	3.94359	-3.62326	-1.18566	7.12363	1.96293	-1.55939	-5.21242	1.7583	0.107405
VEGF_Pathway	9.0052	0.740823	3.75948	0.313896	2.04512	-4.59241	6.74079	-3.72715	12.3225	1.9614	-6.85835	-1.17584	12.0517	-4.9425	6.64357	-1.02123	-6.07438	-3.38593	-0.371929	2.89655	3.85869	12.643	4.79263	-2.53267	3.06016	2.17554	4.87737	10.6356	3.52525	0.917289	0.971227	6.47879	1.0068	-5.57453	-0.964528	-1.22532	-0.430786	2.08972	-6.80984	10.4993	11.1687	2.76187	-3.8494	4.90591	3.67262	-8.9612	-5.7052	-2.34933	-2.64754
Cytokine_Network_Pathway	1.83265	-0.171941	3.82133	3.30486	2.85306	-0.289578	6.68301	5.26144	-0.406673	-2.27092	-1.23416	5.13555	2.12684	3.08325	-1.18791	4.43441	-3.96656	-1.59117	7.92552	5.58145	1.36911	2.73481	2.35588	4.7756	4.39166	9.07853	2.61539	6.72779	-0.122342	0.545032	-2.59285	6.40661	2.9834	-2.70281	1.55724	2.51602	-2.92835	1.2364	2.30212	4.8841	2.63087	3.6369	0.138029	5.23005	0.209392	1.16481	4.04325	6.21228	7.75669
TRAF_m_Pathway	2.25923	-1.16265	0.946744	4.04766	3.33898	0.483916	-0.339368	3.37726	0.219125	1.72913	2.32011	2.2768	-3.52586	3.768	1.49988	-3.18701	-0.300373	-0.712645	2.1321	1.97642	-0.898191	3.90774	2.06472	-4.03671	3.84268	-3.36605	3.39867	1.32126	-1.67353	-1.01352	0.672314	1.2494	1.97972	2.05003	-3.29319	1.48502	1.16382	1.15525	2.01638	1.14881	-0.309411	0.954449	0.353065	1.56842	1.32703	0.206662	1.88659	0.208034	1.64789
IGF1R_Signaling_Pathway	7.66691	1.05507	5.35918	4.09194	3.12726	2.21365	6.76862	-3.02851	15.0923	5.82451	-1.80626	-0.125619	10.0294	1.84575	8.94157	9.15898	4.25399	4.4878	3.86119	1.38162	9.73824	5.30042	13.8182	4.7266	7.11543	7.40242	4.63748	14.0514	2.43174	-2.97838	6.53558	8.47923	1.14222	0.250724	1.68742	-1.98788	3.53572	0.558468	3.38998	10.0164	9.54403	3.82658	-2.19211	5.20016	1.11108	-4.79563	-8.91202	-1.10488	0.676651
Chromatin_Pathway	-0.116053	2.38501	-0.0391834	1.9951	-0.328825	1.77786	0.815098	-0.272501	2.63937	1.08514	2.75663	2.32637	-0.0852156	0.742818	0.744244	-1.37404	-0.446093	3.29429	1.44644	0.492965	0.777557	-0.228769	0.479132	1.06172	1.22221	1.00472	2.01192	1.87195	-0.103631	1.07935	0.126498	2.66966	0.227679	3.79203	3.05556	-1.11152	0.786234	0	1.44572	2.2968	2.56962	3.00872	-0.525708	-0.356764	2.29984	-1.12074	0.340631	0.243323	0.909465
NGF_m_Pathway	2.3132	0.104041	2.1055	1.14454	1.30531	1.24599	0.206502	1.62823	-0.50885	1.59115	2.17223	-0.477801	0.878466	1.68767	-0.720966	-0.238755	1.30544	-0.741714	0.842442	1.09542	0.142926	-0.0839686	-0.328404	-1.63594	0.169416	0.758501	2.16976	-0.621658	-0.0379623	0.0247281	-1.62109	2.04589	-0.397804	2.74828	-0.542473	1.13294	-0.250328	0.975121	1.37679	-0.604633	0.482839	-0.986283	-0.288734	0.373059	-0.0956804	1.65376	-0.424686	0.396586	0.304776
CD40_Pathway	3.29407	-0.0227845	1.09909	3.756	-0.518321	3.70571	2.00237	1.61367	2.19043	2.48792	0.508051	-2.89213	-0.510586	0.666864	0.0877666	-3.96992	-1.31471	4.34432	3.12944	0.104667	0.44648	0.478612	-0.62499	1.28732	-0.330004	-0.62433	-0.755668	1.94872	3.90373	1.79015	-1.53651	3.59729	-3.824	4.76488	1.16259	1.92032	-0.51886	1.72782	-0.78672	4.88845	0.733464	4.0826	0.107585	1.77858	2.2715	1.73284	2.63114	1.55711	-0.0208006
Notch_Pathway	-0.430029	1.53246	0.56951	0.0916436	-1.654	0.699923	-2.67817	-3.23889	1.22546	0.52878	0.682024	-1.85353	-0.021317	-2.42352	-4.28605	-4.8322	0.390959	-3.49597	-0.62792	-3.76237	-1.02856	-0.464231	0.229977	-1.53023	-1.53603	-2.54653	-2.43303	4.26462	1.49085	-1.34058	0.563958	2.79784	-1.88042	0.427097	1.2702	-0.903686	1.71455	1.23954	-1.96215	-0.414997	0.493876	1.38839	2.10146	0.672447	0.180506	-0.661999	-0.738936	-1.59244	0.944413
Circadian_Pathway	-0.256991	2.42197	0.0450795	2.58276	1.5574	0.263208	-1.13414	2.82661	-0.116696	-0.611654	-0.656808	-1.23061	2.0702	3.01969	1.47642	-1.95276	-0.253284	0.291609	-0.255748	0.412857	0.488163	-0.977603	2.13166	-0.756904	0.495871	-0.865344	0.743988	-1.33871	2.5881	2.56334	-0.0430039	-1.74605	0.0110081	-2.52356	-0.569978	0.536597	-2.27778	0.207714	0.323565	0.02792	0.339835	-0.263512	0.271947	-0.730979	0.594139	1.07463	1.19648	0.90068	0.893995
RANK_Signaling_in_Osteoclast_Pathway	8.16346	3.91963	-8.95429	-3.12742	-5.25038	2.39573	4.25838	-4.94087	4.66409	3.63242	-2.69439	-1.92122	8.22625	-6.44091	-1.02991	0.579933	-3.8716	-0.331161	-4.04381	-1.11258	7.3741	4.4838	0.646667	2.78806	-3.91903	0.551883	0.561146	6.14818	0.574298	-2.2591	-1.14711	0.504982	-6.61868	-1.54422	0.442962	4.81505	-0.786893	-0.988244	-4.06687	8.8136	5.93543	1.66025	-3.25933	3.32804	3.29702	-4.96603	-8.12645	2.16906	-5.08378
SMAD_m_Pathway	14.1125	-6.40646	-14.2453	-11.5159	-3.21531	-3.12561	-0.810788	-8.77874	14.8751	7.1728	3.0149	1.01626	10.0401	-17.9841	-3.81226	6.54583	5.81763	-3.75947	-19.1056	3.75263	1.64354	7.77921	-7.71677	-3.19313	-8.94848	-1.30544	-1.63626	5.91977	4.29009	-0.151332	3.48017	-16.5199	1.40941	0.968354	-3.64739	4.89365	11.2892	0.829533	3.60862	15.8798	13.5781	1.8206	0.612155	2.80653	-1.02503	-8.26588	-11.2885	4.73072	-3.79382
cAMP_Pathway	25.8671	20.0693	-18.2893	-19.7588	-3.93178	-30.1276	30.1471	-37.2751	48.1034	15.1197	-18.2481	-4.76973	35.0602	-18.9491	10.4015	5.32977	-22.0992	-24.0581	-14.5544	-18.6752	29.9529	37.4837	27.6965	-0.590066	-3.06546	-14.2945	2.15238	37.1013	-11.0007	-24.2312	26.8458	-8.03854	-11.4099	-14.5586	-20.6047	10.27	35.6073	18.2225	-15.2067	22.2188	55.5358	12.5445	-8.41673	4.69269	22.8068	-38.1505	-38.4916	-10.2657	-27.678
PTEN_Pathway	-9.64898	-6.23624	-10.1052	-7.16856	-9.28703	-7.20964	-12.4294	-5.08595	-9.85622	-6.64439	-4.12199	-5.78574	-8.65449	-2.35595	-11.5682	-8.76759	-1.17811	-4.56873	-8.48711	-7.36737	-6.49248	-11.252	-8.63601	-4.98771	-9.21151	-14.2347	-8.78935	-13.9488	-8.65636	-4.0892	-7.00311	-15.7465	-12.3142	-4.31505	-6.03727	-7.74368	-7.81399	-1.83933	-2.5966	-14.6609	-10.7711	-6.84145	-10.0307	-5.67086	-9.11003	-4.55157	-4.80147	-6.99891	-5.07977
Mitochondrial_Apopotosis_m_Pathway	-10.2615	-7.58265	-19.9108	0.89139	-11.8658	-6.76173	-21.9748	10.3855	-40.6307	-31.8943	-8.07306	-4.33515	-21.8959	4.05013	-15.6701	-13.4806	0.830113	-9.10653	-20.2328	-10.4863	-10.3204	-11.8964	-19.7321	-14.045	-7.53136	-21.7332	-11.2323	-22.6727	-21.8572	-1.78678	-34.4784	-14.7645	-22.4543	-5.09801	-10.8467	-19.782	-33.9674	-7.63286	5.8489	-24.0173	-41.2134	-27.5615	-14.6022	-15.0919	-10.5173	-1.34195	1.3754	-7.96152	-2.56085
Caspase_Cascade	-33.1773	-18.4807	-38.8595	-10.7732	-36.9984	-19.1688	-45.4205	-2.10532	-75.3681	-47.721	-22.242	-23.0731	-48.7063	-10.6065	-28.5231	-33.2374	-6.3987	-16.5038	-43.9617	-21.4043	-25.3722	-33.9119	-32.0447	-44.5471	-26.9906	-46.3533	-29.775	-37.5206	-28.3416	-18.6566	-58.9721	-46.0478	-39.4194	-31.6963	-32.0644	-32.6314	-64.2964	-30.6595	-18.3706	-46.8059	-72.658	-50.2839	-34.567	-35.8558	-32.9038	3.87883	-7.32429	-21.9805	-22.1674
[truncated: 313 more columns]
