# Supplementary material for: In silico analysis of pathways activation landscape in oral squamous cell carcinoma and oral leukoplakia
Source: Cell Death Discov. 2017 May 22;3:17022–. doi: 10.1038/cddiscovery.2017.22 (PMC5439156; doi:10.1038/cddiscovery.2017.22)
Supplement: Supplementary Table 5 [file cddiscovery201722-s5.xlsx]

## Sheet: Supplemental Table 5
GSE26549 (n=86)
GEO Sample ID	Study sample ID	Sample type	outcome
GSM652761	LM328	Oral leukoplakia	no oral cancer
GSM652762	LM329	Oral leukoplakia	no oral cancer
GSM652764	LM333	Oral leukoplakia	no oral cancer
GSM652765	LM334	Oral leukoplakia	no oral cancer
GSM652766	LM335	Oral leukoplakia	no oral cancer
GSM652767	LM336	Oral leukoplakia	no oral cancer
GSM652768	LM337	Oral leukoplakia	no oral cancer
GSM652769	LM338	Oral leukoplakia	no oral cancer
GSM652770	LM339	Oral leukoplakia	no oral cancer
GSM652771	LM340	Oral leukoplakia	no oral cancer
GSM652772	LM341	Oral leukoplakia	no oral cancer
GSM652773	LM342	Oral leukoplakia	no oral cancer
GSM652774	LM343	Oral leukoplakia	no oral cancer
GSM652775	LM344	Oral leukoplakia	no oral cancer
GSM652776	LM345	Oral leukoplakia	no oral cancer
GSM652777	LM346	Oral leukoplakia	no oral cancer
GSM652778	LM348	Oral leukoplakia	no oral cancer
GSM652779	LM349	Oral leukoplakia	no oral cancer
GSM652780	LM350	Oral leukoplakia	no oral cancer
GSM652781	LM351	Oral leukoplakia	no oral cancer
GSM652782	LM353	Oral leukoplakia	no oral cancer
GSM652783	LM354	Oral leukoplakia	no oral cancer
GSM652784	LM355	Oral leukoplakia	no oral cancer
GSM652785	LM356	Oral leukoplakia	no oral cancer
GSM652786	LM357	Oral leukoplakia	no oral cancer
GSM652787	LM358	Oral leukoplakia	no oral cancer
GSM652788	LM359	Oral leukoplakia	no oral cancer
GSM652789	LM360	Oral leukoplakia	no oral cancer
GSM652790	LM361	Oral leukoplakia	no oral cancer
GSM652791	LM362	Oral leukoplakia	no oral cancer
GSM652792	LM363	Oral leukoplakia	no oral cancer
GSM652793	LM364	Oral leukoplakia	no oral cancer
GSM652794	LM365	Oral leukoplakia	no oral cancer
GSM652795	LM366	Oral leukoplakia	no oral cancer
GSM652796	LM367	Oral leukoplakia	no oral cancer
GSM652797	LM368	Oral leukoplakia	no oral cancer
GSM652798	LM369	Oral leukoplakia	no oral cancer
GSM652799	LM370	Oral leukoplakia	no oral cancer
GSM652800	LM371	Oral leukoplakia	no oral cancer
GSM652801	LM372	Oral leukoplakia	no oral cancer
GSM652802	LM373	Oral leukoplakia	no oral cancer
GSM652803	LM374	Oral leukoplakia	no oral cancer
GSM652837	LM408	Oral leukoplakia	no oral cancer
GSM652838	LM409	Oral leukoplakia	no oral cancer
GSM652839	LM410	Oral leukoplakia	no oral cancer
GSM652840	LM411	Oral leukoplakia	no oral cancer
GSM652841	LM412	Oral leukoplakia	no oral cancer
GSM652842	LM413	Oral leukoplakia	no oral cancer
GSM652843	LM414	Oral leukoplakia	no oral cancer
GSM652844	LM415	Oral leukoplakia	no oral cancer
GSM652845	LM416	Oral leukoplakia	no oral cancer
GSM652763	LM331	Oral leukoplakia	OSCC
GSM652804	LM375	Oral leukoplakia	OSCC
GSM652805	LM376	Oral leukoplakia	OSCC
GSM652806	LM377	Oral leukoplakia	OSCC
GSM652807	LM378	Oral leukoplakia	OSCC
GSM652808	LM379	Oral leukoplakia	OSCC
GSM652809	LM380	Oral leukoplakia	OSCC
GSM652810	LM381	Oral leukoplakia	OSCC
GSM652811	LM382	Oral leukoplakia	OSCC
GSM652812	LM383	Oral leukoplakia	OSCC
GSM652813	LM384	Oral leukoplakia	OSCC
GSM652814	LM385	Oral leukoplakia	OSCC
GSM652815	LM386	Oral leukoplakia	OSCC
GSM652816	LM387	Oral leukoplakia	OSCC
GSM652817	LM388	Oral leukoplakia	OSCC
GSM652818	LM389	Oral leukoplakia	OSCC
GSM652819	LM390	Oral leukoplakia	OSCC
GSM652820	LM391	Oral leukoplakia	OSCC
GSM652821	LM392	Oral leukoplakia	OSCC
GSM652822	LM393	Oral leukoplakia	OSCC
GSM652823	LM394	Oral leukoplakia	OSCC
GSM652824	LM395	Oral leukoplakia	OSCC
GSM652825	LM396	Oral leukoplakia	OSCC
GSM652826	LM397	Oral leukoplakia	OSCC
GSM652827	LM398	Oral leukoplakia	OSCC
GSM652828	LM399	Oral leukoplakia	OSCC
GSM652829	LM400	Oral leukoplakia	OSCC
GSM652830	LM401	Oral leukoplakia	OSCC
GSM652831	LM402	Oral leukoplakia	OSCC
GSM652832	LM403	Oral leukoplakia	OSCC
GSM652833	LM404	Oral leukoplakia	OSCC
GSM652834	LM405	Oral leukoplakia	OSCC
GSM652835	LM406	Oral leukoplakia	OSCC
GSM652836	LM407	Oral leukoplakia	OSCC
GSM652846	LM417	Oral leukoplakia	OSCC
