# Supplementary material for: In silico analysis of pathways activation landscape in oral squamous cell carcinoma and oral leukoplakia
Source: Cell Death Discov. 2017 May 22;3:17022–. doi: 10.1038/cddiscovery.2017.22 (PMC5439156; doi:10.1038/cddiscovery.2017.22)
Supplement: Supplementary Table 6 [file cddiscovery201722-s6.xlsx]

## Sheet: Supplemental Table 6
GSE38617
Affymetrix Human Gene 1.0 ST Array
GEO Sample ID	Study sample ID	Sample type
GSM946253	K1_mRNA	oral mucosa tissue, healthy individual
GSM946254	K3_mRNA	oral mucosa tissue, healthy individual
GSM946255	KL13_mRNA	oral mucosa tissue, healthy individual
GSM946256	KL14_mRNA	oral mucosa tissue, healthy individual
GSM946257	KL15_mRNA	oral mucosa tissue, healthy individual
GSM946258	KL16_mRNA	oral mucosa tissue, healthy individual
GSM946259	KL6_mRNA	oral mucosa tissue, healthy individual
