# Supplementary material for: In silico analysis of pathways activation landscape in oral squamous cell carcinoma and oral leukoplakia
Source: Cell Death Discov. 2017 May 22;3:17022–. doi: 10.1038/cddiscovery.2017.22 (PMC5439156; doi:10.1038/cddiscovery.2017.22)
Supplement: Supplementary Table 7 [file cddiscovery201722-s7.xlsx]

## Sheet: Supplemental Table 7
ID	GSM652761	GSM652770	GSM652779	GSM652781	GSM652782	GSM652801	GSM652802	GSM652812	GSM652813	GSM652814	GSM652820	GSM652828	GSM652831	GSM652834	GSM652841	GSM652843	GSM652845	GSM652786	GSM652789	GSM652790	GSM652799	GSM652803	GSM652804	GSM652808	GSM652811	GSM652817	GSM652821	GSM652822	GSM652826	GSM652829	GSM652833	GSM652838	GSM652844	GSM652846	GSM652762	GSM652765	GSM652766	GSM652768	GSM652783	GSM652784	GSM652785	GSM652792	GSM652797	GSM652798	GSM652805	GSM652819	GSM652824	GSM652827	GSM652836
Ubiquitin_Proteasome_Pathway	6.3517	7.58702	24.1049	11.9079	26.1293	7.28294	19.9956	5.08969	14.5838	20.2842	23.8845	30.9251	19.2955	23.3258	33.0083	9.79791	12.3102	8.33349	11.3854	7.64987	4.82517	14.1446	-3.12367	-1.8118	11.4282	4.57661	5.05028	6.92889	8.971	2.33435	2.79184	3.59246	3.93176	9.21933	9.36566	14.7721	17.7723	13.7154	20.1286	20.959	20.9042	21.3895	27.628	27.9552	8.92168	14.3866	26.5768	15.1429	17.5151
Caspase_Cascade	-0.541064	24.8406	-5.15412	-8.33129	-8.76584	-8.20404	32.209	-0.144131	23.3582	19.0023	55.5672	28.0604	26.4187	16.6126	15.1036	29.2261	0.283738	4.37037	-8.34917	31.4628	-12.7086	52.8956	4.47057	-1.08803	-2.58421	20.7807	-14.4702	0.84903	19.6278	-18.6566	14.2142	9.35407	3.69486	17.3619	28.0651	5.89729	-11.3406	8.52407	-4.97569	8.51189	-3.11527	6.70423	21.8074	33.5483	2.46507	3.45829	29.3666	27.4133	20.2959
BRCA1_Pathway	17.1901	9.43197	8.85002	-1.19809	10.3012	8.91113	12.7286	10.1983	16.0689	19.4216	10.7148	16.1855	12.7156	4.49858	23.4759	17.6805	7.14463	1.66411	8.59284	0.483075	8.83702	6.3307	9.58184	2.10034	15.4547	5.43078	10.7588	0.896202	6.55766	4.60806	0.0527084	-0.404023	-1.24592	3.93317	19.6703	14.2137	8.53724	12.8828	9.34569	11.359	13.3664	6.96087	8.87341	7.8043	17.11	11.7807	10.3296	11.5193	9.35359
Wnt_Pathway_Ctnn.b_Degradation	11.6648	7.71923	11.5001	7.95711	12.3401	8.14785	10.8888	8.12004	15.9756	12.2955	14.5654	20.6262	13.7311	7.96211	19.1259	11.5456	7.70938	5.7321	8.79351	2.07666	6.52023	2.88162	3.11139	0.905629	10.9336	5.80373	7.98155	1.85547	5.56039	1.56651	5.79856	1.01082	0.310906	2.92462	7.29954	12.7285	8.60938	8.08629	12.1151	12.6457	11.8428	11.2339	8.99053	15.3802	9.38451	9.34218	13.8294	2.01409	10.7017
Glucocorticoid_Receptor_Pathway	42.7804	-0.800242	-6.24415	-1.1955	-0.0795946	1.78533	4.02843	17.4847	15.2331	5.16152	5.62416	33.3803	-1.10349	-9.94502	16.8364	9.79757	4.89962	4.00617	46.6639	-9.44959	46.5938	-3.87559	10.7259	7.87843	12.5879	11.0708	27.3783	11.606	6.79821	1.06961	0.354441	-9.53498	-5.56029	0.672056	34.7654	35.0927	9.51737	9.98139	7.14469	2.71474	8.38921	1.88889	-12.0104	11.1744	20.2715	5.51454	8.15123	-21.8994	-8.30102
Glucocorticoid_Receptor_Pathway_Gene_Expression	11.4835	9.1591	9.87462	5.90037	11.9128	11.125	13.4327	6.73992	7.65692	11.8947	9.55949	13.2885	3.89548	7.17899	18.2019	8.77765	7.41556	3.37236	6.46212	1.33135	8.16701	6.12187	1.71171	4.08758	6.64501	3.87809	3.91136	3.49878	7.64378	6.70088	-2.31315	0.89478	-0.29123	4.89289	12.6305	8.48132	12.1773	11.4537	9.3958	10.2126	10.4268	9.94259	12.5431	8.25154	8.9484	10.2767	10.4223	8.31573	10.2496
Mitochondrial_Apopotosis_m_Pathway	3.82339	9.25031	3.50432	0.513601	3.3073	-4.57132	19.2365	0.742687	19.4205	13.7936	31.0875	11.1558	12.918	14.3656	13.1291	16.4756	4.49726	4.60054	-4.12321	20.5653	-0.0895988	28.2647	5.86047	4.3494	5.79363	17.9526	-0.900235	3.59866	10.9083	-7.09821	11.6718	1.541	1.94952	16.4418	13.4419	10.5991	-5.15653	4.17615	-0.723954	0.462631	-1.34618	9.53667	17.2634	20.9395	-6.9137	-0.39486	14.182	15.4071	4.50117
Transcription_of_mRNA_Pathway	4.67727	8.99356	12.5575	9.62065	11.1586	5.33712	11.9487	7.42036	10.792	9.60997	13.0339	13.4336	5.80068	10.1917	18.8874	8.80589	7.16488	4.36748	5.65216	3.66468	2.30778	5.85836	-1.30612	5.92407	3.85384	1.09525	3.15266	0.33206	6.09039	4.13269	0.079731	2.03392	2.16605	2.89726	3.30543	8.04771	10.0631	10.807	12.2031	13.1594	12.1869	11.2481	13.571	11.5797	6.61922	11.5033	13.0143	5.70067	14.3154
RNA_Polymerase_II_Complex_Pathway	3.5674	8.23802	13.3744	10.1379	11.9257	4.2563	11.3201	6.23772	9.78357	8.29056	14.0545	12.0323	4.17381	10.7256	18.7282	8.35768	7.38496	4.36119	4.46029	4.07328	2.30778	7.21565	-0.857422	5.92407	4.64093	1.52563	3.64739	0.739909	6.64394	4.10022	0.830542	2.03392	2.16605	2.8021	1.79835	6.62958	10.8242	11.1368	12.8164	14.343	11.4603	11.886	14.9596	12.757	3.76832	11.7168	13.5392	5.67789	14.7226
Mismatch_Repair_Pathway	2.04345	4.82154	4.43533	1.08174	5.08948	4.60514	6.63782	5.11918	9.38867	11.9814	6.12633	9.45058	6.23427	2.07658	13.3672	7.65252	5.30183	2.9558	6.45049	0.865357	2.12299	2.95325	-0.606021	1.89437	5.92955	4.05733	3.34789	0.415831	5.60544	5.14646	0.486312	2.75483	0	5.25147	3.40503	7.50561	2.67784	3.62424	4.38523	7.25716	11.1108	6.5645	6.85101	1.34998	7.15321	4.64567	5.90993	8.63239	8.93638
p53_Signaling_m_Pathway	11.1166	2.2483	2.36023	-0.909827	3.9199	5.39559	4.61435	5.3025	8.03235	3.5178	3.12567	10.7945	7.32484	-3.14372	4.13578	6.09611	1.82261	3.42404	5.03328	-1.02328	2.34068	3.47819	2.22508	-6.2297	4.62418	5.2173	3.15827	5.4158	5.34853	3.71858	-0.454037	-0.816734	1.41244	-0.401064	9.33129	11.7605	3.03298	6.16466	2.85439	2.55709	2.12323	3.86936	3.07564	6.56255	3.44471	-0.653614	6.87283	-2.31071	0.392553
IL_6_Pathway	45.0491	-12.0348	-15.109	0.100175	-10.8294	-6.01777	-11.8736	12.8434	8.24923	-8.74478	-10.7005	25.8653	3.60937	-20.2914	15.7757	5.79074	-2.25953	-5.05379	39.5757	-23.9129	32.5668	-20.7704	17.928	-2.65798	18.5082	20.2926	26.4603	10.3512	4.6905	-1.8019	12.7113	-13.7129	-6.41289	-1.80328	25.4596	43.5268	-1.08353	-0.509052	-14.3495	-3.97363	-0.482917	-8.47759	-33.0033	-1.63115	12.638	-4.58851	4.45477	-32.6913	-22.6086
NHEJ_mechanisms_of_DSBs_repair_effect	4.61261	2.19664	5.21368	0.480459	4.11008	2.49138	5.25237	2.79969	4.1429	5.35682	6.31218	5.7272	1.71719	0.889861	8.31224	3.94582	1.57825	2.06313	3.92349	1.59433	2.78952	2.91264	1.08695	1.07284	3.18867	3.52403	2.10244	2.54482	3.64328	2.1973	0.602373	0.696337	0.495729	0.907576	5.57738	7.75864	5.5591	4.10291	5.81006	4.66914	4.788	3.97977	3.52271	2.98491	5.00274	3.29329	4.31694	4.18791	3.48966
ATM_Pathway_DNA_Repair	6.60651	3.50171	1.74193	-1.73278	3.4859	4.62824	4.7621	3.6505	5.34063	6.5233	4.94501	6.42739	3.09919	0.473956	5.66491	6.64513	1.22281	1.9729	4.20633	0.432297	1.11502	3.24992	1.74589	-0.589258	3.29637	2.08694	2.09019	0.411202	2.45753	0.722667	-0.583155	0.616932	0.550522	1.10369	7.00221	7.05659	3.59897	5.20011	1.5905	4.58517	3.81113	2.50967	3.74894	1.8546	5.93496	2.91526	2.67148	6.26698	1.93528
Mismatch_repair_effect	2.48201	2.98769	3.74797	0	3.84957	3.23719	5.03521	2.50467	6.49682	6.18285	3.65062	6.22384	3.19314	1.56642	7.68432	4.12322	2.54459	2.04494	3.56213	0.731984	1.44111	1.38982	-0.606021	0.42304	3.02781	2.53688	1.93119	0	2.38469	2.90895	-0.137655	1.44509	0	2.35482	2.36754	4.8835	1.58758	2.39243	3.61198	5.25043	5.23139	3.99807	5.19993	1.80718	3.65885	3.03444	4.40638	5.57249	4.18949
Brca1_as_a_transcription_regulator_effect	9.97332	3.76409	0.928532	-1.23571	0.465056	5.23726	2.07863	1.81759	4.44793	2.95315	2.46433	4.67477	3.48764	0.437882	3.16741	4.90441	2.6539	3.37473	5.19389	0.619214	7.50222	1.4023	1.86822	0.156538	4.13601	2.12681	5.46459	-1.87258	0.995732	0.598043	0.339603	-0.450498	-0.629488	2.22857	10.2334	4.01669	3.48434	-0.320052	-2.54174	2.3078	-0.917178	0.773578	-0.621771	2.31795	4.82909	1.58108	2.16006	1.68325	-1.75719
AHR_Pathway_AHR_Degradation	7.35377	1.35024	3.15675	0.577254	1.59358	4.60257	4.66685	3.47066	5.2894	4.66769	3.58663	7.63627	3.61336	-0.214513	5.76369	3.47613	1.99624	1.59962	3.08244	-0.629097	4.52645	1.15778	3.00198	0.059643	3.47042	1.48786	3.25968	1.12301	1.32321	1.79186	0.901935	-0.467302	-1.9882	0.440972	4.2816	7.25107	1.70121	2.12047	1.90122	3.5587	3.83781	2.45293	4.34461	3.27925	4.48481	1.86957	4.49514	-0.678715	2.38121
Cellular_Anti_Apoptosis_Pathway_Apoptosis	6.78805	2.0689	1.08948	-1.21972	-0.0200128	3.64757	4.22779	1.64299	4.1735	2.8808	2.70943	6.03254	5.55692	-1.56176	3.91407	6.61172	0.272522	1.53408	3.4034	0	6.60389	0.40088	5.13466	-2.41197	2.3026	2.50289	4.0111	0.655065	2.33392	2.15807	2.14019	-0.235541	-1.09435	0	9.41099	5.71064	2.66696	1.53857	-0.99267	0.960476	2.43594	1.09905	-0.661508	3.87291	3.62128	1.4807	3.97843	1.51084	2.56728
PTEN_Pathway	-0.578965	6.42013	1.00707	0.0960292	0.89325	5.08378	6.71437	1.74601	3.97313	3.86136	11.831	5.32405	1.94569	2.53598	-5.20895	8.13109	0.649604	3.18352	-0.866365	7.8691	-3.84503	6.38056	-0.23362	-1.15364	-3.16651	0.730808	-3.36301	-0.236242	0.92959	-0.993147	1.68671	3.51783	0.400692	3.99207	-2.58297	2.53884	-0.168287	2.37765	3.94627	2.6489	-2.54718	1.38537	4.54064	4.78001	2.89727	1.06931	5.22347	7.16341	2.20417
Ubiquitin_Proteasome_Pathway_Degraded_Protein	1.64223	0.941705	2.75164	0.671062	3.83998	-0.109811	3.87442	-1.6076	1.13315	4.09664	3.85205	7.56008	4.37934	4.00638	9.31264	1.81562	3.00268	0.773732	1.66789	1.57247	2.21648	2.11767	0.565818	-0.331401	2.88059	0.657657	1.65715	2.82376	1.29406	0.774756	1.93881	-0.0197613	0.235005	2.9937	-1.61575	0.182367	2.6087	1.24882	2.42521	2.0117	4.90328	3.29439	4.40258	6.24688	0.541475	2.19246	6.34772	2.25986	3.80378
AHR_Pathway	4.511	0.619911	3.76427	-0.425557	3.8096	3.12464	5.61421	2.40783	3.31669	4.74735	4.03153	5.47641	1.00272	0.46753	5.16355	0.737694	1.85568	0.349036	3.09953	1.52567	4.07299	4.81237	0.522743	0.551375	2.43637	0.84244	2.7983	2.6594	2.38939	2.85973	0.0437446	-0.393713	-1.9882	1.04673	2.66894	4.94504	2.38492	2.55932	3.03968	2.51093	3.70626	3.23578	7.31205	4.62069	1.67741	1.83535	4.3712	1.36051	3.3527
TNF_m_Pathway_Apoptosis	5.71785	2.18482	2.64177	1.17488	2.36514	1.07866	1.46947	3.03568	4.97557	2.56978	2.39051	5.42634	2.66768	0.91179	4.04523	2.8618	1.57455	2.60122	3.31412	0	2.93841	2.50074	1.38495	0.947605	2.24164	2.40292	1.86101	1.38889	1.88036	0.128987	0.898264	-0.67767	0.867265	0	6.20759	6.9518	1.98588	2.99637	2.57709	4.02787	1.90201	4.21922	2.10435	4.39048	2.10898	2.78672	0.653136	-1.5136	1.32713
Androgen_receptor_Pathway_Prostate_Differentiation_._Development	3.47417	1.10556	2.54955	1.60433	8.44128	2.77901	1.83889	1.61196	3.48647	2.73385	3.84599	5.59522	2.49688	2.04694	9.47742	0.135859	2.47467	3.09749	3.41517	1.28511	3.42975	1.68969	-0.010115	3.18959	4.10113	2.38282	2.54652	1.60818	2.28643	2.68369	-1.74775	1.33202	-1.37577	1.05091	0.576924	3.36927	4.41694	4.32142	6.34777	5.70877	4.01911	4.38399	5.00871	4.79977	0.459595	3.60867	3.53416	2.32766	5.54131
Androgen_receptor_Pathway_Sexual_Differentiation_._Sexual_Maturation_at_Puberty	3.47417	1.10556	2.54955	1.60433	8.44128	2.77901	1.83889	1.61196	3.48647	2.73385	3.84599	5.59522	2.49688	2.04694	9.47742	0.135859	2.47467	3.09749	3.41517	1.28511	3.42975	1.68969	-0.010115	3.18959	4.10113	2.38282	2.54652	1.60818	2.28643	2.68369	-1.74775	1.33202	-1.37577	1.05091	0.576924	3.36927	4.41694	4.32142	6.34777	5.70877	4.01911	4.38399	5.00871	4.79977	0.459595	3.60867	3.53416	2.32766	5.54131
ATM_Pathway_S_Phase_Arrest	4.77636	2.1699	1.19668	-0.0622628	0.776201	3.64449	3.84966	2.74625	4.23044	2.93312	3.34111	4.0744	2.30906	0	3.15058	4.61597	0.488473	0.453809	1.74627	0.432297	1.59602	1.05639	1.74589	0	1.30524	1.66946	1.64613	0.937696	0.555053	0.722667	0	0	0	0	5.5676	4.24042	2.39468	2.83968	0.775334	2.29379	1.54341	0.728566	1.52904	0.686529	4.5067	1.815	1.8757	3.67232	1.0669
TNF_m_Pathway	5.71785	1.23975	1.58547	1.17488	1.54756	1.07866	0.843763	3.69926	4.97557	3.38706	2.39051	5.42634	2.66768	0.91179	4.04523	2.8618	2.11068	2.60122	3.31412	-1.20805	2.93841	2.50074	1.38495	2.0464	2.24164	2.40292	1.86101	1.38889	1.88036	-0.536259	0.898264	-0.67767	0.867265	0	6.20759	6.9518	1.05412	2.99637	3.30659	3.18862	1.90201	3.39483	0.397987	4.39048	2.10898	1.83771	0.653136	-2.08591	1.99736
GSK3_Pathway_Translation	-0.0775257	2.33478	3.27615	2.89603	2.70408	2.26422	4.45791	1.85867	1.0353	4.42888	4.64585	4.93588	2.22325	2.13669	6.17164	0.111822	1.13766	1.04934	1.94973	0.304001	0.544543	2.01116	-0.877201	1.55111	0.834224	0.431871	1.13384	2.68859	3.2889	1.12959	-1.26319	0.547809	-0.435191	1.16956	0.0855631	3.48233	2.93386	2.55747	2.94807	3.75254	4.43999	3.71531	4.55954	2.04838	2.51597	2.58883	2.71463	1.5985	6.4302
ATM_Pathway_Synaptic_Vesicle_Transport	4.21875	1.67766	1.19668	-0.0622628	0.776201	3.64449	2.78698	2.74625	3.49821	2.52582	2.32348	3.24478	2.30906	0	2.64074	3.88316	0.488473	0.453809	1.74627	0.432297	1.59602	0.548671	1.74589	0	1.30524	0.885299	1.64613	0.411202	0.555053	0.722667	0	0	0	0	4.73841	3.63973	2.39468	2.3186	0.775334	1.83766	1.54341	0.728566	1.52904	0.686529	4.08486	1.39798	1.8757	2.98614	1.0669
ATM_Pathway_NF_kB_Pathway	4.21875	1.67766	1.19668	-0.0622628	0.776201	3.64449	2.78698	2.74625	3.49821	2.52582	2.32348	3.24478	2.30906	0	2.64074	3.88316	0.488473	0.453809	1.74627	0.432297	1.59602	0.548671	1.74589	0	1.30524	0.885299	1.64613	0.411202	0.555053	0.722667	0	0	0	0	4.73841	3.63973	2.39468	2.3186	0.775334	1.83766	1.54341	0.728566	1.52904	0.686529	4.08486	1.39798	1.8757	2.98614	1.0669
HIF1Alpha_Pathway_HIF1alpha_degradation	3.44124	1.69346	0.619859	1.72484	1.90475	1.52336	1.75695	1.672	3.71708	2.05344	2.81908	4.11086	1.87162	-1.03402	2.37664	2.8434	1.91605	1.14087	1.55327	0.995518	3.382	0.129707	1.63716	-0.748029	1.79153	-0.434139	2.34778	-0.0611952	0.86106	0.641992	0	0.541076	0.520591	0.315484	3.63374	2.80352	0.984616	1.00116	2.65998	1.37572	0.459572	1.22218	2.61738	3.57818	3.07959	1.21296	1.99989	0.200626	1.31463
ATM_Pathway_Checkpoint_Activation	4.21875	1.67766	1.19668	-0.0622628	0.776201	3.64449	2.28447	2.74625	3.49821	2.52582	2.32348	2.80921	2.30906	0	2.64074	3.88316	0.488473	0.453809	1.74627	0.432297	1.59602	0.548671	1.74589	0	1.30524	0.885299	1.64613	0.411202	0.555053	0.722667	0	0	0	0	4.73841	3.63973	2.39468	2.3186	0.775334	1.83766	1.54341	0.728566	1.52904	0.686529	4.08486	1.39798	1.8757	2.98614	1.0669
Chromatin_Pathway	2.87372	3.98847	2.83883	1.09915	3.32199	4.1856	1.9555	1.98669	3.234	5.34753	-0.978737	-0.0736274	0.525121	1.97259	4.95992	3.11712	2.39335	0.141765	-0.245474	-1.94127	1.26102	0.891107	1.10415	1.31097	1.80505	0.275572	0.508265	0.369894	0.658566	2.12937	-1.26789	0	-0.882638	1.34443	3.5163	1.47826	3.64762	3.78872	2.78577	2.18524	3.03691	3.19613	2.40051	0.169729	4.24285	3.32563	0.960364	4.25872	2.15195
Fas_m_Signaling_Pathway	2.13016	0.512295	4.06301	4.2617	5.53446	-0.530123	1.49936	-0.191939	5.18296	4.0116	4.23186	2.89825	1.74325	1.36043	9.6574	1.81257	3.55918	0.984822	1.79941	-0.1331	2.48026	3.81761	0.0696194	3.38811	0.699707	2.65899	2.03523	1.07042	3.81075	2.15345	0.515459	0.460155	-3.05691	0.964813	-0.81312	-0.284682	0.596721	4.77417	4.83864	5.13679	7.04894	5.78257	3.51115	4.21966	-2.4638	3.3036	2.20726	2.68762	2.30213
Wnt_Pathway	-5.00437	-6.51716	17.8602	16.1368	17.4786	2.95823	-4.5458	4.67456	9.15254	-1.11498	-4.84276	3.52475	-3.56153	0.214753	17.1866	-3.39896	9.77401	-2.54906	5.78195	-15.4611	15.2593	-22.2756	-2.07495	-5.65764	10.3164	-1.48603	9.45072	12.9323	2.89578	3.86261	-7.06547	-8.48766	-8.11751	-8.17215	-15.1832	6.17133	18.114	9.84437	23.4711	-0.286466	11.7263	9.31496	1.70787	1.78462	-0.296904	8.42996	-4.2304	-6.87504	2.48562
ATM_Pathway_Cell_Cicle_Checkpoint_Control	4.21875	0.732597	0.140373	-0.0622628	-0.0413824	3.64449	2.16127	3.40983	3.49821	3.3431	2.32348	3.24478	2.30906	0	2.64074	3.88316	1.02461	0.453809	1.74627	-0.775755	1.59602	0.548671	1.74589	1.0988	1.30524	0.885299	1.64613	0.411202	0.555053	0.0574208	0	0	0	0	4.73841	3.63973	1.46293	2.3186	1.50483	1.83766	1.54341	-0.0958191	0.561765	0.686529	4.08486	0.448973	1.8757	2.41383	1.73713
ATM_Pathway_Apoptosis_._Senescense	4.21875	2.26932	1.19668	0.719745	0.776201	3.05263	2.78698	2.74625	3.49821	2.52582	1.70519	2.28081	0.820278	-0.782072	1.23279	3.41668	0.488473	0.453809	1.26762	0.866674	3.09795	0.548671	1.24924	-1.67296	0.247322	0.45116	1.64613	0.411202	0.555053	0.722667	0	0	0	0	4.26641	2.75247	1.97967	1.83925	1.22832	1.83766	-0.903628	1.29026	1.52904	0.686529	2.99335	1.39798	1.45376	3.02361	0.370857
Regulation_of_telomere_length_and_cellular_immortalization_effect	0.433924	3.60776	3.65186	2.26554	3.24534	-0.00340298	2.06705	1.00156	1.13302	2.9416	1.92972	2.43665	0.0558707	1.62323	2.6983	0.356373	1.7097	1.92349	1.01462	1.25258	0.0266287	2.72095	0.522071	0.504406	-0.494576	1.21957	0.321351	0.920388	1.00195	-0.146191	0.568148	1.50583	2.17622	0.758426	2.46494	1.22043	3.58619	4.03681	1.51628	3.53191	2.66374	3.39765	4.13261	3.5005	1.17989	2.57106	1.81461	1.14706	3.58683
Chromatin_Pathway_Octamer_Sliding	1.88232	3.0537	2.31077	0.532058	2.68452	3.56809	1.38378	1.51616	2.7172	4.58675	-1.56242	-0.724128	-0.029388	1.55954	4.15513	2.60487	2.39335	0.141765	-0.816147	-1.94127	0.767595	0.465808	1.10415	1.31097	1.31094	0.275572	0	0.369894	0.218579	2.12937	-1.26789	0	-0.882638	1.34443	2.47229	0.210246	2.88955	2.97341	2.22756	1.71992	2.41295	2.66292	1.90667	-0.393881	3.51094	2.71011	0.370124	3.70634	1.63359
Nucleotide_excision_repair_effect	-2.61513	2.25944	3.48075	0.594995	4.26567	-1.59463	1.94519	3.38924	3.23121	3.08561	1.03637	1.7038	0.970097	1.74111	5.34258	0.433787	1.09471	1.74265	1.49782	0.324571	1.22051	1.99405	-1.10885	1.08136	2.36237	0.694488	2.11482	0.128856	1.42664	1.52654	0.823108	0.894085	1.30669	0.659079	-4.21291	0.255737	1.96158	1.25958	0.784312	-0.120929	4.65687	3.45178	4.65361	2.48694	-0.271121	3.17374	1.243	3.27173	2.77675
Interferon_Pathway	9.87518	-0.846328	0.320267	-1.93254	1.63221	-0.68831	-2.71999	1.17013	4.7781	-1.65969	-0.026514	7.29378	2.48216	-3.05257	6.76295	3.0803	2.29945	3.03569	4.97389	-1.53591	6.05419	4.27564	7.2457	-4.86219	3.88449	4.50673	5.82836	1.85642	3.24701	-0.374176	-0.847913	-3.68661	-2.6032	-0.121031	7.00967	5.26521	2.76747	1.05992	0.401477	0.905414	0.16075	3.25632	-2.09081	0.177155	1.49753	0.744469	0.386139	-1.70392	-7.31349
Caspase_Cascade_ICAD_Degradation	3.46151	1.12234	-0.150929	0.830372	1.77246	0.879634	2.36103	-1.2262	0.541525	-0.634683	-0.423147	3.44372	0.304452	-0.652548	0.764511	0.881358	-0.215966	2.60122	2.71442	0	1.0818	3.13417	-0.0469683	-0.832276	1.19455	3.54051	1.86101	0.0263247	1.40315	-0.564838	0.398644	-1.11036	-0.0536925	0.0627624	1.90451	1.63369	0.584455	1.81154	0.526163	3.25137	0.675887	2.83485	2.09651	4.57188	0.0826789	1.71422	2.76766	-0.964536	1.67826
AHR_Pathway_PS2_Gene_Expression	1.24894	0.301883	1.42541	-0.482532	1.03565	0.918779	2.08232	0.822098	0.596334	1.90017	1.73882	1.31723	0.12407	-0.326038	2.66181	0.583213	0.581396	0.538686	2.00232	0.970474	1.63703	3.65459	0.586563	0.491732	1.00757	0.84244	1.57326	1.5364	1.06618	0.609019	0.0437446	-0.569883	-0.984899	0.605754	0.952024	0.629572	1.85786	1.49613	0.978741	0.710301	0.931648	1.49482	2.40565	2.75828	-0.159205	0.773296	2.09052	1.0215	0.739279
JNK_Pathway_Insulin_signaling	1.28003	1.79088	2.80562	-1.83928	-2.04194	2.9804	2.23769	3.50285	0.203609	2.86626	2.14659	-1.83883	0.957336	0.486268	0.000902414	1.33514	0.465157	2.10122	-2.57926	0.871175	1.44247	3.20017	0.707869	-0.900226	-2.33006	0.489309	0.449914	0.991396	-0.848153	-1.025	-1.45845	1.403	0.432335	0.629187	4.67881	2.7688	1.11603	0.382475	-0.652327	-1.15094	-1.52592	2.61418	0.893974	0.818853	5.42696	0.827774	-0.226514	3.21051	0.480258
Glucocorticoid_Receptor_Pathway_SMAD_signaling	0.474004	0.118898	1.51485	0.980922	1.45518	1.03656	1.2123	0.943664	1.53705	0.914136	2.55902	2.20143	0.740578	-0.169147	2.25358	0.269228	0.608825	1.0796	0.588975	0.555192	-0.205101	0.517576	0.503378	0.131784	0.894346	0	0.653701	0.861382	0.441107	0.729913	0	-0.17164	-0.472347	0.440972	1.106	1.61967	1.77252	0.964298	2.44681	0.788365	2.22953	0.593741	2.62991	1.65354	1.59097	1.62895	1.05011	1.0291	0.973181
AHR_Pathway_Cath_D_Expression	0.727652	0.301883	1.42541	0.337961	1.03565	0.361608	2.08232	0.822098	0.596334	1.90017	1.73882	0.577533	-0.380997	-0.326038	2.25387	0.583213	0.581396	-0.167026	1.38833	0.970474	1.63703	2.76214	0.586563	0.491732	1.00757	0.84244	1.57326	1.5364	1.06618	0.609019	0.0437446	-0.569883	-0.984899	0.605754	0.952024	0.143466	1.35894	1.49613	0.978741	0.225903	0.931648	1.49482	2.40565	2.75828	-0.159205	0.773296	1.40053	1.0215	0.0205368
ATM_Pathway	5.24117	2.85801	-1.12497	-0.633285	0.442252	1.78201	0.266676	1.40217	5.00623	5.25752	1.46298	0.904674	1.39908	-0.436274	-0.1315	4.56954	1.62293	1.09279	-1.48645	-0.341378	2.01383	1.2978	0.505593	-0.247269	1.36351	-0.282765	0.953334	-0.173757	-0.446029	-0.671559	-2.12837	-0.221003	-0.049675	1.02967	6.99792	3.76445	0.546214	3.72333	2.68813	2.13403	-0.665317	-1.70284	0.49954	2.01103	4.20364	1.71488	-2.97734	1.46569	2.15253
AKT_Pathway_Regeneration_of_Cyclic_Nucleotide	4.91775	-0.338908	2.44907	-0.734783	1.41115	1.20898	-0.303101	2.30737	1.18043	-0.167769	-2.26763	-1.04537	0.372272	-2.5743	4.34913	-1.86316	-0.680762	-0.408449	1.72397	-1.65885	0.820722	-2.55972	0.571508	1.01826	2.3777	0.54205	3.46609	0.36804	1.45769	3.4384	0.171993	0.57225	-0.346428	-0.166343	6.77236	4.15906	0.117387	0.250232	0.0360149	1.61711	0.396627	0.260247	-2.06614	-3.28401	6.03471	-0.351861	-0.0231879	1.07001	1.30626
cAMP_Pathway_Cell_Survival_._Chemotaxis	0.568131	0.659694	0.671593	0.814971	0.606249	1.21742	1.72699	1.21855	1.10245	1.19152	1.19774	1.73918	0.920602	1.01234	1.24558	1.09498	0.553061	-0.308729	0	0	0	0.808212	0	0	0	0	0.48698	0	0	0.42902	0	0	0.470823	0.407804	0.709453	1.2366	0.650459	0.625468	0.642145	0.340449	0.553221	0.951853	1.27291	1.1871	0.462616	0.626873	1.08221	0.933712	0.679627
ATM_Pathway_Cell_Survival	0.782957	1.67766	-0.541913	-0.782198	0.649003	2.20484	1.47362	1.05116	2.89062	1.45303	2.22923	2.50638	2.13013	-0.577086	1.40937	2.44266	-0.782667	0.453809	1.00943	0.432297	-0.084084	-0.113694	0.417865	-1.17717	0.418167	0.339178	0.462737	0.556679	1.23224	0.722667	-0.427046	-0.589418	-0.992184	-0.711637	1.84585	3.02531	0.875798	2.3186	0.775334	0.788037	1.54341	-0.526116	0.406278	-0.131451	1.05953	0.772962	0.656761	1.5984	1.0669
TRAF_p_Pathway	14.8827	-2.44975	-10.4254	-6.58599	-2.56131	-5.40341	-1.03615	2.56188	0.785024	1.28188	-7.53928	12.1734	-1.00268	-13.098	0.585796	-3.68199	-5.44153	2.98313	8.55716	-3.87619	18.6409	3.6161	4.83054	-4.84232	2.28516	1.8802	11.9609	6.14966	-1.50472	-2.69134	1.35369	-0.235409	-2.82281	-1.30401	16.576	12.7219	-4.88004	-1.0166	-1.03876	-4.69902	-3.53989	-6.06143	-5.73472	3.79575	11.362	-4.62979	-1.57877	-7.78568	-7.64017
Circadian_Pathway	0.930851	-0.673296	1.30652	1.48448	1.82579	-0.372255	1.14352	-1.12552	1.12264	2.24402	-1.60386	-0.114112	1.05134	0.236398	2.89631	0.652051	1.6525	0.065864	1.64059	-0.230662	0.947904	1.21935	0.611086	0.502083	1.28973	2.01278	1.22253	-0.957233	1.35968	0.547014	-0.0709364	-0.379485	0	0.501324	-0.531699	-1.81094	1.46274	0.0417994	3.47033	1.62223	0.615777	0.0469919	-0.635676	-0.0349281	-0.69787	1.04335	0.992351	0.692866	0.32217
TRAF_m_Pathway	1.05149	1.04358	2.09611	-0.491172	2.0744	0.542193	0.740337	0.709503	1.40905	1.70432	2.57698	2.08165	0.973809	0.902967	2.27437	-0.12754	0	2.30738	0.638279	-0.582873	-0.971607	1.9104	-0.719112	0	0.213578	0.817891	0.0746307	1.88419	0.948819	0.494232	-0.605593	-0.104806	-0.540835	0	-0.170665	1.04943	1.22332	0.101636	1.61099	2.11486	0.593817	3.70195	1.48753	2.16835	-1.02648	1.79347	0.517914	0.944558	2.05714
HIF1Alpha_Pathway_p53_Hypoxia_pathway	1.91056	0.772156	-1.05175	0.0412264	0.130652	-0.108746	0.158218	0.619617	2.55661	0.739067	1.66973	2.29206	0.0411459	-3.57107	0.338793	1.41866	-0.17392	0.59527	0.899691	-0.0607503	2.7731	-0.957842	0.939738	-1.65942	0.621954	-1.02373	1.91205	-0.508547	0.436764	-0.5975	-0.94005	0	0.520591	-0.437909	1.47667	0.689479	-0.672164	0	1.01667	0.271265	-0.899373	0.00468427	1.42425	2.41777	2.09641	0.169835	0.0927032	-0.487841	-0.677094
CD40_Pathway_Cell_Survival	1.91508	-0.661265	-0.556152	-0.625815	0	0.406103	-1.48144	0	0.550865	0	-0.567707	1.38831	-0.488264	-1.1487	0	-0.462575	0	0	1.73274	0	4.34591	0	3.03888	0	1.03615	1.04222	1.49161	0	0	0.81091	1.73737	0	0.426763	0	5.13403	1.35364	0	0	-0.47422	0	-0.423272	-0.494379	-1.38789	-0.687215	1.20267	-0.438865	-0.935942	-0.507343	-1.50499
mTOR_Pathway_Scanning	-0.421207	0.458383	2.31972	1.76236	1.77577	0.772264	0.991214	0.208147	-0.360735	1.11158	2.26613	0.405202	0.265301	1.86793	2.27714	-0.128531	0.553061	-0.0595174	-0.522729	0.844176	0	1.28157	-0.5463	0	0	0	0	0	1.30821	0	0	-0.476851	0.0554366	0.407804	-1.50084	0.00923952	2.02131	2.37438	1.72992	1.15818	1.29767	1.42369	1.1892	0.581705	-0.629015	1.04208	0.828763	1.62676	0.271472
TNF_p_Pathway_IKBs_degradation	3.30606	-0.208036	-1.91725	0	1.76824	-0.264233	-1.03611	1.15974	1.46611	1.70982	1.52881	1.85946	0.878351	0.137761	0.651876	-0.0916294	1.4767	-0.597795	1.44316	1.0431	3.60945	3.16624	1.06771	1.09012	1.65615	1.09234	1.57872	1.08522	1.78186	-0.491147	1.18691	-0.317753	0.0715649	0.518478	3.11841	1.28466	-0.705007	0.61802	1.47185	-0.717503	-0.453169	1.37952	-0.616538	0.531951	0.00425026	-0.462363	-1.54751	-2.24735	-1.33215
AKT_Pathway_Death_Genes	3.68126	-0.375095	2.02068	-0.734783	1.00101	1.20898	-1.27584	1.62605	1.18043	-0.167769	-2.93333	-2.50129	1.0782	-2.54772	3.92798	-2.29962	-0.680762	0.100348	0.742557	-1.698	0.0660521	-2.49818	1.03066	1.01826	2.3777	0.54205	2.55408	0.36804	1.45769	3.4384	0.171993	0.57225	-0.346428	-0.842088	5.24727	2.48414	0.204736	-0.182989	-0.454333	1.03124	-0.113823	0.216241	-2.77387	-3.89223	5.23749	-0.351861	-0.738518	1.52397	1.82585
ATM_Pathway_Apoptosis	1.47738	1.01363	0	0	-0.547988	1.29144	0.359571	1.51568	1.2558	0.114734	0.426795	0.2864	0.864808	-0.577086	0.274831	1.15298	-0.599051	0	0.364462	0	1.59602	-0.662365	0.652929	-0.541643	0.696376	-0.546121	1.10621	-0.426728	0	0	0	-0.589418	0	-0.711637	2.83471	1.30196	0.68251	0.887557	0	0.556488	0	0	0	-0.545537	1.92234	0	-0.605463	0.432541	0
X0_IL_6_Pathway_IKBs_Degradation	2.1406	-0.00853461	-0.98212	0	1.76824	-0.675623	-1.07111	0.645735	1.07349	0.841646	1.51525	0.959805	-0.0895154	-0.488534	1.14091	-0.0431884	0.592584	0	1.90701	0.454733	3.18177	1.25365	1.19686	1.64685	1.04322	1.09234	1.15268	0.514577	1.04084	-0.913973	1.18691	-0.317753	0.0715649	-0.446106	2.14123	1.34435	0.264466	1.50791	1.43142	-0.250308	0	0.80526	-1.35681	0.828663	0.146157	0	-1.12313	-2.69628	-1.23571
TRAF_p_Pathway_IKBs_Degradation	2.75934	-0.208036	-1.94733	0	1.76824	-0.685941	-1.45363	0.698536	1.02416	0.572303	1.74155	1.67688	-0.0211935	-0.488534	0.651876	0.332093	1.01154	-0.597795	1.44316	0.454733	4.54796	1.25365	1.09559	1.64685	1.04322	1.09234	1.15268	0.514577	1.04084	-0.491147	1.8995	-0.317753	0.498328	0	3.17512	1.76377	-0.238042	1.0581	1.47185	-1.05248	-0.89555	1.26413	-2.0959	1.4843	0.515897	0	-1.61311	-2.41903	-1.33215
Cytokine_Network_Pathway	2.71158	0	-2.26373	-3.3087	-0.568843	0.507307	4.28096	-1.17916	-1.09399	-1.22205	-2.26894	4.32276	-0.563752	0	0.948062	0.351888	-1.78097	0.539222	5.48673	0.96258	2.43096	3.3683	-0.264945	-2.80009	-0.76072	0.267635	2.12796	3.17082	0.62485	0.0808221	-0.567863	2.52566	2.30851	1.61724	3.9676	4.1522	0	0.453752	-0.492809	-3.99014	-0.227392	-2.48951	-0.0385641	3.5296	-3.77495	0	-1.57863	-1.43398	-1.81169
CD40_Pathway_Gene_Expression	1.31447	0.879714	-1.46842	0	1.76824	1.31033	-0.0775168	0.698536	0.58577	0.572303	1.32699	1.94943	-0.509457	0	0.651876	-0.554205	1.01154	-0.597795	1.44316	-0.454733	1.74766	1.25365	-0.267729	0.197777	1.04322	1.09234	1.15268	0.514577	1.04084	-0.491147	-0.330798	0.317753	-0.611706	0	1.20453	1.45129	0.690954	1.0581	1.47185	-0.213239	-0.453169	0.80526	-0.374263	1.84768	0.178022	0	-0.124413	0.478487	-0.523251
ATM_Pathway_S_Phase_Progresion	2.47496	1.01363	0.270073	0	-1.05683	0.638217	0.928915	0.841618	1.86339	1.78606	-0.0956762	0.705389	0.112256	0.473956	-0.696258	1.60559	0	-0.828192	-0.141603	0	0.885107	-0.094421	1.13356	0	0.615927	-0.616407	0.49791	-1.68314	-0.930489	-1.1356	0	0.576537	0.587176	0	2.90647	1.09059	0.232797	1.11523	-0.498288	1.40945	-1.5293	-0.288123	-0.745748	0.497984	2.09561	0.527391	-0.1144	-0.351332	0
Mitochondrial_Apopotosis_m_Pathway_Apoptosis	2.55077	-0.408299	0	-1.03566	1.30205	2.9797	-0.25961	0.946337	0.992653	1.44688	0.380283	0.858241	0.303368	-2.22402	0.406015	-0.542733	0	0.694025	0.561501	-1.78369	2.42394	-1.19714	1.40651	0.413116	0.679941	1.58438	1.43839	1.39846	-0.445832	2.24694	-1.18256	-0.442048	-1.4191	-1.45748	0.908813	2.37335	0.285907	-0.972101	-0.742246	0.0123209	0.1643	1.40306	-0.942454	-1.46818	1.02993	0	-1.22541	-2.3896	-0.14667
Caspase_Cascade_Apoptosis	2.46377	1.61928	-2.06985	-0.651311	0.751042	1.91736	0.401644	-0.903848	0.275873	1.32457	-1.76428	2.33084	0.353015	-0.585534	-2.37819	-0.78194	-1.03298	2.98383	1.96344	-0.519759	-0.8706	1.16883	0.147108	-0.439187	-0.178582	2.44312	0.695791	0.042397	-0.846256	-2.27392	-0.768354	0.00480661	0.930126	-0.930515	1.25008	1.50365	0.153485	0.37827	-1.08702	2.76387	-1.76459	1.25305	1.72524	2.36379	0.88473	0.281974	1.12032	-3.45614	1.2398
RANK_Signaling_in_Osteoclast_Pathway_IKBs_Degradation	3.1233	-0.869302	-1.91725	-0.625815	1.76824	-0.264997	-0.949163	0.291363	0.94015	0.00575066	0.0383078	0.787983	-0.0334989	-1.63723	0.465043	-0.679761	1.01154	-0.597795	1.58302	-0.111721	5.73406	1.77252	2.27461	1.64685	1.05776	1.09878	1.78669	0.981426	0.439418	-0.319516	1.71601	-0.317753	0.932099	0	4.10898	2.22426	-1.15525	0.112878	0.997634	-0.717503	-1.33764	0.254144	-3.4332	0.274266	1.43039	0	-3.17269	-3.17629	-1.85224
TNF_p_Pathway_Gene_expression_Cell_Survival	2.67117	-0.208036	-2.72884	-0.702724	1.76824	-1.12196	-3.26186	0.168276	2.92931	2.20246	1.52881	2.52778	1.31024	-0.371008	1.06003	-0.0916294	1.4767	-0.597795	1.44316	1.0431	3.60945	3.64426	2.40633	1.09012	1.65615	1.09234	1.57872	1.58687	2.18885	-0.491147	0.750524	-0.317753	-0.920619	1.01021	1.25439	-0.311343	-1.62784	0.61802	1.47185	-0.26734	-0.453169	1.37952	-0.0965985	1.09676	-0.976529	-0.462363	-1.54751	-2.24735	-1.33215
MAPK_Family_Pathway_IKBs_Degradation	2.25978	-0.208036	-1.91725	0	1.76824	-0.685941	-1.03611	0.698536	1.02416	0.572303	0.708206	0.505957	-0.0211935	-0.488534	0.651876	-0.0916294	1.01154	-0.597795	1.44316	0.454733	3.60945	1.25365	1.06771	1.64685	1.04322	1.09234	1.15268	0.514577	1.04084	-0.491147	1.18691	-0.317753	0.0715649	0	2.12291	1.28466	-0.705007	0.61802	1.47185	-0.717503	-0.453169	0.80526	-1.94072	0.961481	0.00425026	0	-1.54751	-2.73232	-1.33215
cAMP_Pathway_Cell_Growth	0	0	0	0	0	0.52491	0.947735	0.00133699	0.633177	0.532405	0.540902	0.997081	-0.0131485	0	0.490055	0.599789	0	-0.755368	0	0	0	0	0	0	0	0	0.48698	0	0	0.42902	0	0	0	0	0	0.0773882	0	0	0	-0.500396	0	0	0.561162	0.605399	-0.692137	0	0.602489	0.429192	0
IL_2_Pathway_Apoptosis_Inhibition	2.75828	-0.930468	0.112368	-0.397917	-0.832783	0.00870836	-0.926298	-0.413431	2.18277	0.821258	-4.33583	1.00469	1.46717	-0.28454	3.3328	-1.19857	-0.00279319	0.452139	-0.0916648	-1.05201	2.55796	0.172044	2.42932	0.979716	1.72972	-0.791927	2.13841	-0.872628	-0.0229796	0.353052	-0.0616841	-1.0904	-0.625623	0.0258169	2.77254	-0.423581	0.655512	-0.706459	1.03236	0.143401	1.36528	1.49529	-1.83803	-1.31158	1.43438	0.0519557	0.461056	-1.3431	0.773942
Mitochondrial_Apopotosis_m_Pathway_Depolarization	-0.887974	1.5349	0.603512	1.62976	0.652147	0	0	0	0	0	-0.618284	-0.963965	-1.48878	0.472291	0.055286	0	0.890212	0	-0.478649	1.10178	0.95249	0	-0.49665	-0.203862	0.24581	-0.434139	0.840908	0	0.536681	1.51789	0	0.715011	0.556153	0	-1.58217	-1.51298	0	0	0.997108	0	-2.03403	0.561696	0	0	-1.01074	0	0	0.498698	0.137121
GPCR_Pathway_Gene_Expression	6.92911	-1.72808	-3.12193	-1.24354	2.10798	-4.48164	-5.03291	-0.86816	2.96089	1.94767	1.41275	6.14311	-0.142401	-3.86123	4.23101	-0.239999	2.20729	-1.32506	2.88245	-0.503196	10.9441	3.36644	3.51223	-1.54013	3.27375	5.02317	4.19869	6.20591	4.87521	-0.585321	0.912137	-4.01054	-5.45807	2.42289	7.93578	2.41969	-1.95155	1.57163	1.27738	-1.51376	-1.18644	-0.448923	-2.24891	3.65315	-3.33702	-0.540342	-0.395071	-8.75729	-8.06488
HGF_Pathway_Cell_polarity.motility	-0.443055	0	0	0	0	0	0	0	0	0	0.470291	0.531492	0	0	0.410586	0	0	0	0	0	0	0	0	-0.550984	0	0	0	0	0	0	0	0	0	0	-0.467489	0	0	0	0	0	0	0	0.945708	0	0	0	0.41793	0	0
HIF1Alpha_Pathway	0.970638	1.52883	-2.53327	1.00173	0.539978	-1.81125	-6.27007	1.20124	2.93827	1.28377	-2.8764	-0.41715	1.16532	-3.77649	2.97386	-1.36036	-0.169376	-1.21868	0.176084	1.23537	2.92918	-3.82943	1.0046	-0.0715257	2.63375	-1.35195	0.471327	1.55289	0.0306332	2.36496	-4.22386	0.543877	-2.00377	-1.92779	-5.58908	-2.72789	-1.81672	-1.23457	3.38638	0.00089255	1.90893	1.53794	4.71779	3.84216	-1.0576	1.91867	0.150246	-1.76757	1.74451
TNF_p_Pathway	0.959196	-2.11721	-3.20803	-1.42266	2.20788	-5.51571	-3.8648	-2.24166	1.02272	0.183147	0.61536	2.9053	1.02205	-0.789691	2.17064	-2.12781	0.286751	0.529698	3.67342	0.46023	3.07945	2.58023	2.41403	0.479887	0.907546	2.39619	1.64902	4.00239	3.82947	0.30049	2.83483	-2.36888	-0.594189	1.01021	0.686404	-0.164474	-1.64575	1.31991	2.0598	-1.06481	0.151435	-0.424688	-1.3781	0.0210522	-3.40922	-0.613049	-2.12304	-6.52144	-3.27181
HGF_Pathway_IP3_pathway	1.09124	-1.94022	1.33368	-1.21513	0.382359	0.472725	-0.88865	0.844275	0.52949	0.400943	-3.26568	-1.05965	1.06476	-1.61413	1.68513	-1.19857	-0.518916	0.990045	-0.109013	-3.15106	0.7889	-1.09391	1.1463	0.312539	2.30272	-0.791927	2.13841	0.00413179	0.637246	1.70619	-0.63035	-1.4354	-0.432873	-0.911707	1.01511	-1.02874	-0.264969	-0.706459	0.0840083	0.00213554	1.44327	-0.531215	-1.0288	-2.41289	1.51379	-0.422431	0.474297	-0.689425	0.18554
Cellular_Anti_Apoptosis_Pathway_Depolarization	-1.71393	1.5349	0.603512	1.62976	-0.161389	-0.819333	-0.884686	0	0	0	-1.67684	-2.46539	-1.48878	0.472291	0.055286	-1.1645	0.890212	0	-0.478649	1.10178	0.95249	0	-0.49665	0.581048	0.24581	-0.434139	0.840908	0	-0.401011	2.53612	0	0.715011	0.556153	0	-2.53324	-2.49772	0	0	0.0237885	-1.19543	-2.03403	0.561696	0	0	-1.01074	0	-1.009	-0.589281	0.841304
Hedgehog_Pathway_Target_genes.WNT.Ptc.BMP.	0	-0.403401	0	0	0	-0.539804	-0.577603	0	-0.523542	0	-0.830221	-0.570874	-0.492131	0	0	0	0	0	0	0	0	0	0	0	0	-0.307335	0	0	0	0	0	0	0	0	0	-0.681404	0	0	0	0	0	0	0	0	-0.454	0	-0.459068	0	0
Fas_p_Signaling_Pathway	2.12624	-0.556242	-1.74686	-1.93351	-0.136459	-0.48681	0.288082	-0.417787	0.38932	0.274604	0.673725	1.7536	-1.66644	-1.00702	0.180874	-0.881773	0	-0.684551	1.12611	0	2.08456	2.38976	-0.120381	-0.143618	-1.1048	0.969023	-0.111211	1.58687	1.58032	-1.07009	0.428057	0	-0.113378	0.491729	1.49467	0.664964	-0.277723	0.152286	-0.280436	-0.786528	-0.463573	0.179477	1.24501	1.05409	-0.200231	-0.462363	-1.00717	-1.65359	-3.61343
Mitochondrial_Apopotosis_m_Pathway_DNA_fragmentation	0.685608	-0.418627	0.11526	-1.13608	0	0.0189308	-0.740961	-0.445458	0.149951	-0.579955	-2.0531	-1.20509	-0.425271	0	-0.473774	0.750479	0	0	-0.533906	0	-0.693167	-0.420177	0	0	-0.995283	0	0	0	-0.749591	0	-0.641672	-0.424821	0	-0.0506555	0.0273655	-0.0764446	0.774496	0.61073	-0.528939	-0.508388	-0.431257	-0.423283	0	0.490497	0.173004	-0.624308	-1.03782	-0.528378	-0.40746
IL_10_Pathway_Stability_Determination	0.528264	-0.739679	-0.312175	0	-0.362237	-0.395378	-0.589699	-0.220635	0	-0.288978	-0.863669	0	-0.740536	-0.746614	0	-0.275167	-0.239997	-0.358829	0	-1.02922	0	-1.16745	0	0	0	0	0	-0.354959	-0.933494	-0.337025	0	0	-0.767621	-0.825852	-0.348985	0	0	0	0	0	0	-0.628248	-0.761683	-0.249263	-0.444155	0	0	-0.904809	-0.48306
VEGF_Pathway_Nitric_Oxide_Prodaction	-0.843395	-0.493781	0.531871	0	0	-0.790608	-0.524401	-0.590251	-0.678833	-0.203309	-0.119921	-0.504673	-0.887403	0	0.474717	-0.813725	-0.418956	0	0	0	0	0	0	0	0	0	0	0	0	-0.422825	0	0	0	-0.446106	-0.726641	-0.434559	0	0	0.151096	-0.631232	0	0	0.413004	-0.604414	-0.914078	0	-0.69807	-0.483645	0.192865
Growth_Hormone_Pathway_Protein_Synthesis	0	-1.0491	0	0	-1.23762	1.03767	0	0	-0.564602	0	-2.35135	0	-1.16649	-1.34826	-0.732655	-1.25019	0	0	0	-1.5141	0	-1.13843	0	0	-1.06922	-1.19866	0	0	-1.87407	1.71613	-0.522467	0	0	-1.16671	0	0	0	0	0	0	0	0	-1.26871	-1.50191	0	0	-0.752666	0	0
IGF1R_Signaling_Pathway_IKB_Degradation	1.22771	-1.39128	-1.46842	0	1.76824	-1.62075	-2.76469	-0.587914	-0.398338	-0.79863	-0.359587	-0.682627	-1.71517	-1.32659	0.651876	-1.71369	0.592584	-0.597795	1.88238	-0.0416126	3.80092	-0.247741	0.180976	1.64685	1.04322	1.09234	1.62162	0.514577	1.04084	-0.913973	1.18691	-0.317753	0.0715649	-0.446106	1.14652	0.068226	-0.123049	0.642825	1.02289	-0.844472	-0.453169	0.80526	-1.85893	0.357067	-1.20049	0	-2.34849	-2.69628	-2.26453
Androgen_receptor_Pathway_Cell_Survival_._Cell_Growth	4.88004	-0.0167598	-1.01493	0.582182	-0.731987	-2.1282	-1.67537	0.142137	-0.405742	-1.29327	-3.94898	0.00209928	-1.48542	-2.07152	-0.897304	-2.42875	0	-1.13639	1.5769	-0.801159	6.08361	-1.08654	1.37011	-1.23225	1.68696	-0.526496	2.05344	-0.549984	-1.3458	-1.25128	-0.2965	-1.5578	-0.844947	1.05265	7.96208	1.60015	-0.139742	-0.0470291	-0.000213265	-1.09925	-0.515854	-0.323572	-1.16552	-1.40689	1.81517	-0.966677	-2.84209	-3.80054	-3.54164
HIF1Alpha_Pathway_Pyruvate	-0.734769	-0.582213	-0.183689	0.544189	0.818905	-1.7046	-1.51206	-0.994796	-0.619187	-0.659572	-0.605238	-0.0534431	-0.0931012	0.694812	2.38296	0.016268	0.550078	-1.90771	0	1.0689	0.418806	1.09378	-0.702895	0.505149	0.569866	-0.403453	0	0.431733	0.436764	0.484013	-1.33867	0	-1.42676	0	-2.54379	-2.54596	-0.710249	-0.600635	1.55532	-0.438123	0.996901	0.753855	1.84756	0.898935	-2.88929	0.705711	0.807133	0.7168	0.912491
cAMP_Pathway_Cytokine_Production	-2.22149	0	-0.926999	-0.719936	0.420791	-0.486201	0.947735	-0.242738	0.633177	-0.116812	0.961754	0.329977	0.410224	0	-0.661908	-0.161167	-0.67209	-0.755368	-0.736849	0	-2.09891	0	-0.847394	-0.635523	-0.887072	0	-0.696413	0.572205	0.677186	0.42902	0	0	0	0	-2.00874	0.563816	-0.596051	0	0	-1.55002	0	-1.25468	-0.561595	-0.231851	-2.13808	-0.625017	0.0611046	-0.958548	0
MAPK_Family_Pathway_Translation	-2.35446	-0.576973	-0.509307	0.521931	0	-1.38035	-0.467813	0	-0.574469	-1.07041	-0.499891	-1.25001	-1.09538	0.484284	-1.12887	0	0	0	-0.642909	0.607215	0	0	0	0	0	0	-0.597395	0.503038	0.480639	-0.622694	0	0	0	0	-1.51455	-1.8568	0	-0.431057	-0.446177	-0.534778	0	-0.406176	0.584271	0	-1.07341	0	0	0	0
Glucocorticoid_Receptor_Pathway_Cell_cycle_progression	-0.432018	-1.06719	0	0	0	-1.45604	-1.1904	-0.697035	-0.67648	-0.118495	-0.836765	-0.768568	-0.915576	-0.515818	0	-0.713717	-0.483927	0	-0.562731	0	0.410202	-0.850712	0	0	0	0	-0.547633	0	0	0	0	-0.445781	0	0	-0.275237	-1.14428	0	0	0	-0.63623	0	0	-0.965776	0	-1.07999	0	0	-1.11311	0
NGF_m_Pathway	-0.355666	-0.255165	0.114943	1.88058	0	-1.68956	-1.47771	-1.0624	0.0830601	2.02783	-1.13992	-2.46795	-1.37179	-0.155777	-1.07012	-1.29139	0.465157	0	-0.478649	1.02275	0.95249	1.97043	-0.49665	-2.69141	-1.8937	-0.372256	0.42604	0.622835	1.14801	0	0	-0.424821	0.426763	1.41688	-0.609447	-2.87554	0.531849	0	0.452982	0.785766	-2.03403	1.90741	1.84412	0.144765	-2.87727	-0.462363	-0.348085	0.604158	-1.1035
Growth_Hormone_Pathway_Cell_survival	0	-1.0491	0	0	-1.23762	0.374704	-0.59033	0	-1.11838	-0.404533	-2.85626	-0.515125	-1.6218	-1.34826	-0.732655	-1.75663	0	0	0	-1.5141	0	-1.13843	0	0	-1.06922	-1.19866	0	0	-1.87407	1.71613	-0.522467	0	0	-1.16671	0	-0.801639	0	0	0	0	0	0	-1.26871	-1.50191	0	0	-1.18213	0	0
TGF_beta_Pathway_Tumor_suppression	-1.11605	0.0246103	-0.318411	-0.702724	0.496951	-0.820419	-2.86058	-0.991468	-0.523542	-0.475647	-0.0916402	-0.384987	0.0735926	-0.4201	0.501275	0	-0.40934	-0.523739	0	0	0	0	0	0	0	0	0	0	0	0	0	0	-0.992184	0	-1.34545	-1.80727	-0.38749	0	0.433389	0.0611429	0.407343	0	0.625804	0	-0.777848	0	0.00538439	0.450282	0.0472924
IGF1R_Signaling_Pathway_Glucose_Uptake	-1.03206	-1.18325	0.5015	0.497345	0.479087	-0.93481	-1.16664	-1.28645	-1.4225	-0.317675	-1.68658	-1.75044	-0.91495	-0.185864	1.00434	-1.62206	-0.418956	0	0.439222	-0.496345	0.128712	-1.50139	-0.471148	0	0.748299	0	0.46894	0	0	0.0264646	-0.482476	0	0	0.0697797	-0.976391	-1.21644	0.591454	-0.415276	0.140041	-0.10038	0.886948	0	0.139877	-0.604414	-1.20474	0	-0.732338	0.0581636	0.0463837
HGF_Pathway_Cell_cycle_progression	0.689486	-1.16822	-0.811592	-0.448974	-1.04733	-1.63337	-3.75379	-0.991468	0.00805694	-0.159813	-0.524398	0.52381	-0.537267	-1.28014	-0.975668	-0.456622	-0.573299	0.0454684	1.87812	-0.442355	1.96875	-0.848594	0.942234	0	-0.433005	0.581778	1.60444	-0.127932	1.04549	-0.692036	0	-1.88142	-2.32585	0	-0.114053	-0.487682	-1.56543	-0.96423	0	0	-0.983488	-0.4558	-1.60302	0	-1.89376	-0.919914	-0.703246	-1.81683	-2.05087
HIF1Alpha_Pathway_VEGF_pathway	-0.724748	-0.637432	-0.71556	0.544189	0.818905	-1.71153	-1.93248	-0.351789	-0.415673	-1.77722	-1.10735	-0.531295	-0.821188	0.694812	1.3111	-0.0727118	0.0635078	-1.45974	-0.404375	0.900487	-0.0722588	0.316278	-1.10755	0.505149	0.569866	0.198276	-0.478334	1.34385	0.250482	0.892252	-0.887782	0	-1.42676	-0.53785	-2.97511	-2.90378	-0.252314	-0.125605	0.955263	-0.438123	1.16657	0.315757	1.69719	0.898935	-2.78245	0.705711	0.869412	-0.138858	0.741832
Glucocorticoid_Receptor_Pathway_Cell_Cycle_Arrest	-0.996716	-0.574576	0	0	0	-1.17553	-1.17168	-0.573793	-0.829716	-1.08945	-0.92509	-0.771117	-0.802286	0.257909	-0.693722	-1.21957	0.241963	0	0	-0.674175	-0.205101	-0.722943	0	0	0	0	0	0	0	-0.712091	0	-0.431158	0	-0.83853	-1.94833	-1.30581	-0.648539	0	0	0	0	0	-0.856231	-1.1497	-1.76103	0	-0.853328	-1.38404	0
AKT_Pathway_Glucose_Uptake	1.80703	-1.53674	1.47572	0.209611	1.3972	-0.593999	-1.5871	0.107762	-0.612087	-1.94319	-3.2111	-3.93407	-0.228999	-3.39465	4.55953	-4.77814	-2.2824	-0.341892	-1.00331	-1.0424	-1.43002	-2.04318	-1.32402	-0.433861	0.612188	-0.68017	2.55408	-0.359324	0.303877	4.20105	-0.880255	0.57225	-0.346428	-1.1889	2.53826	1.05627	0.517214	-1.00307	0.0360149	-0.145858	0.396627	-0.681003	-3.18143	-4.32777	2.15397	-1.40682	-1.3671	0.505532	0.714665
AKT_Pathway_Cardiovascular_Homeostasis	1.80703	-1.53674	1.47572	0.209611	1.3972	-0.593999	-1.5871	0.107762	-0.612087	-1.94319	-3.2111	-3.93407	-0.228999	-3.39465	4.55953	-4.77814	-2.2824	-0.341892	-1.00331	-1.0424	-1.43002	-2.04318	-1.32402	-0.433861	0.612188	-0.68017	2.55408	-0.359324	0.303877	4.20105	-0.880255	0.57225	-0.346428	-1.1889	2.53826	1.05627	0.517214	-1.00307	0.0360149	-0.145858	0.396627	-0.681003	-3.18143	-4.32777	2.15397	-1.40682	-1.3671	0.505532	0.714665
cAMP_Pathway_Metabolic_Energy	-0.438884	-1.70394	1.55894	-0.397917	0.274501	-0.926101	-2.01814	-0.622631	-0.377882	-0.81693	-5.17629	-1.46722	-0.22681	-1.64261	3.3328	-2.82063	-0.937872	-0.0207515	-0.125343	-1.54836	0.0177991	-2.12539	0.675147	0.979716	1.72972	-0.791927	2.60735	-0.872628	-0.0229796	0.537647	-0.677163	-0.620774	0.0612612	-0.924958	-0.612105	-2.16638	0.770506	-1.12173	0.5834	0.603982	1.36528	0.719515	-0.840745	-1.91599	-0.466965	0.0519557	-0.611402	-0.483645	0.242966
GSK3_Pathway_Gene_Expression	-4.11038	-1.89896	2.3684	1.61519	-1.05603	0.00949374	0.853733	-1.701	-2.27289	0.601609	0.00113854	2.00067	-1.62305	3.4329	-0.40916	-1.37053	-0.145359	1.0337	-0.457543	0.411403	1.35184	1.00909	-0.793851	-0.682219	-2.23664	0.979248	-0.820819	0.986851	0.762549	-0.32071	-0.396926	-0.747804	1.91818	1.26555	-4.85503	-5.038	0.20849	-0.677487	1.71033	2.26696	0.690506	2.80826	2.4389	0.732343	-5.10492	1.61406	0.01256	-0.985044	0.378895
ErbB_Family_Pathway_Anti_Apoptosis	-0.843395	-0.964861	-0.428385	0	-0.410138	-1.45358	-2.07296	-0.590251	-1.23262	-0.304704	-1.75535	-2.12703	-0.723936	-0.489841	0.376601	-1.32016	-0.418956	0	0	-0.655592	0	0.0684211	0.459154	0	0.450568	0	0	0.483804	0.488135	0.133942	0	0	0	-0.715208	-0.726641	-2.15412	0.0722595	0.00920561	-0.939308	-1.21711	-0.0511263	-0.53172	-0.707734	-1.21264	-0.914078	0	-1.84286	-0.620175	0.281834
ATM_Pathway_G2.M_Checkpoint_Arrest	2.47496	0.0682893	-1.27346	1.34003	-0.898714	1.36768	-1.12399	0.0796444	-0.273245	-3.08871	-3.05745	-3.43039	0.544107	-0.333145	-4.016	-1.17863	0.46268	-0.0519195	-2.78257	0.434377	3.42202	-1.45795	0.636913	0.420357	-0.814202	-3.0388	0.636884	0.00681329	-3.80431	0	-1.5392	0	0.355333	0	3.22669	-1.59467	1.63358	-1.10463	0.0244635	-2.29979	-3.41549	-1.31281	-1.334	0.974409	1.17591	-0.966753	-2.03013	-1.75987	-1.13446
STAT3_Pathway	67.279	-24.1646	-37.6618	-9.33226	-21.9465	-14.8067	-22.513	11.9689	9.37683	-18.643	-24.1847	27.8571	-9.77757	-33.5407	1.58857	3.01847	-6.83897	-2.49371	48.453	-34.1436	63.118	-27.9538	29.1482	-4.09269	18.8371	19.9034	40.869	4.00309	-0.43769	-8.75283	14.7826	-23.5831	-8.09533	-6.24559	42.3657	47.0936	-7.44235	-3.47027	-20.3829	-13.1698	-11.984	-17.3294	-51.1981	-0.579683	16.3779	-13.1961	-6.22789	-58.364	-46.1351
HGF_Pathway_Anoikis	1.81564	-3.77402	0.522091	-1.21513	0.286987	-2.09546	-5.70887	-1.43364	2.40958	-0.303242	-4.53862	-1.48512	1.36896	-2.78797	1.30128	-2.83085	-0.937872	1.04191	3.87122	-3.6474	3.27505	-2.9413	1.61738	0.312539	2.30272	0.240561	3.65856	0.607744	1.68274	0.591325	-1.04422	-2.90233	-2.26784	-1.35781	-2.73972	0.365892	-1.7154	-0.839126	0.138207	-0.134657	1.24105	-0.531215	-2.17067	-2.34571	-0.691015	-0.8703	-0.0136852	-2.9899	-1.43699
IP3_Pathway_Gene_Expression	3.14647	-1.26613	-1.0426	-2.0825	-1.46658	1.39563	0.653373	0.804392	-1.18515	-1.51557	-1.41049	-0.105494	-2.56395	-2.21632	-1.78677	-0.240184	-0.723355	-1.02671	0.112507	-2.05104	4.07341	-2.69399	-0.245657	-1.84564	-1.51846	-0.454407	0.806214	-1.15563	-1.8261	0	-2.38304	-0.456218	-0.629546	-1.98235	4.67356	0.79328	2.0889	0.777647	0.496201	-1.23841	-1.52604	-1.80302	-0.478935	-1.94807	1.15242	-1.5228	-2.55662	-0.770674	-3.54075
Hedgehog_Pathway_Repression_of_target_genes.Hh.BMP.	-5.05578	-1.31886	-0.14929	2.72872	1.74304	-1.48485	-0.977842	-1.68687	-2.11531	-1.89622	0.582146	0.158664	-2.05268	2.37135	0.566053	-2.81851	1.54247	-0.883883	-0.351842	-0.365119	1.72689	0.451489	-0.764665	1.28425	-0.55768	-0.176857	-0.622237	1.50193	2.71985	1.46052	1.22586	-1.43411	0.118187	-0.303169	-5.52928	-2.6896	0.160468	0.214361	0.81511	-1.21524	0.517355	0.794187	-0.35842	-0.533946	-4.98051	0.914033	-0.473632	-1.71115	0.369001
mTOR_Pathway_Akt_signaling	-1.86463	0.00979984	0.83384	0	0	-2.08808	-2.07299	-0.530233	-1.13572	-1.7353	-1.33833	-2.19302	-1.83037	0.453207	0.874093	-1.76167	-0.418956	-0.567008	0	0	0	0	-0.543044	-0.442667	0.406016	0	0	0	0	-0.422825	0	0	0	-0.446106	-1.22128	-2.23364	0.0155736	0	0.0665532	-0.0671026	0.851268	0.0718132	0.465079	-0.604414	-1.62015	0.450545	-1.87226	-0.483645	-0.00417346
CD40_Pathway	0.95019	-2.34099	-1.08842	-1.74565	1.18074	-1.86291	-2.73055	-0.874556	1.13507	0.767801	-4.54979	1.44921	-1.3758	-2.57392	3.63694	-6.4999	-0.179466	-2.68279	0.566689	-0.978707	3.42506	1.56991	2.02028	-0.547113	1.81721	1.30545	2.56382	0.999438	2.15645	0.410512	0.278524	-1.15509	-0.918386	0.920416	4.74154	-0.71123	-0.813013	-1.58565	2.21298	-0.302673	-0.460752	0.0804482	-3.96877	-0.451047	-2.5479	-1.45979	-1.07115	-3.33623	-3.31597
Integrin_SIgnaling_Pathway_Focal_adhesion_and_stress_fibers	-2.97866	-1.20544	-0.915049	-0.697116	0.883128	-1.06538	-0.329257	2.00869	-1.65095	-1.458	-1.55718	-2.45498	-1.51276	-2.39042	0.680663	-2.55817	0.596529	0.841675	1.06267	-1.37148	1.64337	-1.91535	0.938118	0	-0.571832	1.23173	1.61534	3.20737	0.521136	0.533045	-0.404933	-1.85914	-1.14616	1.24207	-2.77525	-0.537039	0.530915	-0.49828	1.02028	-1.52307	-1.11351	-0.648108	0.951924	-2.57667	0.378604	-0.615756	-1.59887	-1.28001	-0.597462
ATM_Pathway_G2_Mitosis_Progression	0	0.414737	0	0.60125	-1.17955	-0.740176	-1.41972	-0.674065	0	0.01402	-1.54616	-3.01879	-0.936799	0.448928	-3.04325	-0.839801	0.46268	-1.76004	-1.72913	0	0	-1.32883	0	0.752258	-1.11595	-1.57039	-1.07763	-0.769236	-1.78208	-1.1356	0	0	-0.440387	0	0.82707	-1.15335	-0.580205	-0.819329	0	-0.399043	-0.878426	-0.820635	-0.745748	0	0.781515	0	-0.888667	-1.09615	0
cAMP_Pathway_Glycogen_Synthesis	-0.552541	-0.540478	-0.895686	-0.841601	0.008219	-0.39523	-0.635051	-1.27991	-0.224579	-1.88424	-1.68023	-1.05021	-0.105596	-0.622172	-1.64943	-1.47323	-1.24394	-0.052622	-0.267159	-1.02239	0.674281	-1.28733	-0.346706	-0.262807	-0.654249	-0.685373	-1.03492	-0.837484	-0.371445	-1.21436	-1.07637	0	0.347274	-0.971883	-1.1974	-0.347002	-0.528805	-0.595932	-1.16438	0.278468	-0.46349	0	-0.277949	-0.637987	0.0629814	-0.648109	-0.383799	-0.654637	-0.418457
HIF1Alpha_Pathway_NOS_pathway	-0.650282	-0.908077	-1.76135	0	0	-1.9381	-2.3729	-0.991468	-1.00715	-1.34553	-1.77537	-1.07367	-0.492131	0	0	0	0	-1.45974	0	0.452127	0.418806	0.661927	-0.702895	0	0	-0.403453	0	0.431733	0.436764	0	-0.887782	0	-1.42676	0	-2.07832	-3.08433	-0.922835	-0.96344	0	-1.43195	0	0	0.440738	0	-2.87042	0	-0.459068	0	-0.424038
TGF_beta_Pathway_SnON_degradation	-3.05266	0.0246103	-0.318411	-0.240725	0.496951	-2.22663	-2.86058	-0.991468	-0.523542	-1.14123	-0.0916402	-0.384987	-0.710501	-0.73971	0.501275	0	-0.40934	-0.523739	-0.856534	0	-0.580907	0	-0.441489	0	-0.574903	0	-0.456802	1.6653	0.713967	-0.471025	0	0	-1.87932	0	-2.85404	-3.35947	-0.861092	0	0.978988	0.0611429	1.01753	0	1.23725	0	-1.96123	0	-0.733433	1.047	-0.658743
Interactions_Report	-1.18363	-3.73829	-0.732274	1.05004	0.619294	1.06215	-2.6745	0	-1.01735	-2.82073	-3.36224	0.22145	-0.745361	-1.49722	-2.38025	-3.40789	-0.228618	1.34504	-1.01466	-2.60456	0.482697	-4.44375	0.397003	-0.49539	-0.245071	-0.164235	0.594405	1.66738	1.59868	1.6067	0.190906	-1.06438	-0.414791	-2.68521	-5.02883	-1.48493	-0.473602	-1.29066	-0.580419	-3.2548	-0.519783	-0.286346	-0.626327	-4.15172	-2.34734	0	-2.61333	-2.87381	-0.690144
Hedgehog_Pathway	-1.63462	-1.1095	0.165599	0.532099	0.610616	-0.976792	-2.13678	-0.787624	-1.30654	-0.76772	-1.16913	-3.71323	-3.45523	-1.70417	0.764962	-0.807503	-0.470742	0	-1.15619	-3.08001	-2.10143	-1.42428	0	-0.898052	-1.37387	1.02289	-0.398416	-0.0865806	0.477641	1.022	1.5902	-0.529605	-1.67691	-1.5354	-3.54847	-0.88916	-0.065983	0.639785	-0.817931	0.578649	0.497742	0.55002	-2.53325	-1.76469	-1.99716	-0.647618	-0.893737	0.422951	0.238067
NGF_m_Pathway_Apoptosis	-1.40195	-0.255165	0.114943	1.88058	0	-2.11127	-2.00894	-1.5236	-0.358887	0.890315	-1.96053	-4.48977	-2.27133	-0.782072	-1.07012	-1.29139	0	0	-0.478649	0.434377	0.95249	-0.420177	-0.49665	-2.13467	-2.50663	-0.372256	0	-0.449462	0	0	0	-0.424821	0.426763	0.406674	-1.60494	-2.87554	0.531849	0	0.452982	0.785766	-2.03403	1.33315	0	0.574296	-2.87727	0	-0.348085	0.119197	-1.1035
HGF_Pathway_Cell_scattering	0.0591787	-3.12347	1.33368	-1.21513	0.382359	-0.462084	-2.61724	-0.442175	-0.893012	-0.96999	-4.95225	-2.81009	-0.629223	-2.45219	1.68513	-2.82063	-0.937872	0.990045	0.330209	-3.6474	1.40805	-2.5953	0.675147	0.312539	2.30272	-0.791927	2.60735	0.00413179	0.637246	1.28336	-0.63035	-1.4354	-0.432873	-1.35781	0.0387226	-2.24518	-0.149976	-1.12173	-0.364951	-0.629097	1.44327	-0.531215	-1.53092	-3.0173	0.30905	-0.422431	-0.743004	-1.17307	-0.746842
cAMP_Pathway_Oncogenesis	-1.3093	-1.14704	-0.895686	-0.841601	0.008219	-1.15525	-1.48783	-1.87043	-0.833787	-1.73768	-2.29717	-1.78962	-0.170565	-0.622172	-0.851678	-2.00389	-1.24394	-0.052622	-0.267159	-1.02239	0.674281	-0.763917	-0.346706	-0.262807	-0.203681	-0.685373	-1.03492	-0.35368	0.116691	-0.657592	-1.07637	0	0.347274	-0.56524	-2.23954	-1.3101	-0.0487644	-0.682184	-1.16438	0.278468	-0.00416712	0	-0.277949	-0.637987	-0.735668	-0.648109	-0.858465	-0.589187	0.279271
Spindle_assembly_and_chromosome_separation_effect	-1.53145	-1.88158	1.02916	-1.44295	2.30763	-1.04882	-0.0737102	-1.6049	-2.63197	-1.95664	-0.561055	-2.04106	-1.5628	-0.444682	1.16242	0.546948	-3.22493	-3.43531	-0.682859	-1.56651	-0.5385	1.30923	-2.37415	-0.0565894	1.51274	0.112456	-1.12051	0.735288	1.09405	-0.557213	-2.96539	-1.56616	-1.16192	0.282403	-3.72864	-1.1656	0.118192	1.97273	1.51551	0.141858	1.37894	0.139552	0.446839	-1.55613	-4.65025	-0.600715	-0.838513	-0.490661	-1.90772
cAMP_Pathway_Cell_Proliferation	-1.26188	-0.540478	-0.895686	-0.841601	0.008219	-0.968211	-1.26961	-1.27991	-0.720343	-1.88424	-1.68023	-1.83771	-0.647223	-0.622172	-1.64943	-2.07516	-1.24394	-0.493852	-0.710776	-1.02239	0.674281	-1.28733	-1.11198	-0.262807	-0.654249	-0.685373	-1.03492	-0.837484	-0.371445	-1.21436	-1.07637	0	0.347274	-0.971883	-2.02667	-0.936133	-0.528805	-0.595932	-1.16438	0.278468	-0.46349	0	-0.277949	-0.637987	-0.848714	-0.648109	-0.798663	-0.654637	-0.957898
AKT_Pathway_Glycogen_Synthesis	-2.10887	-0.57669	-1.04041	0	-1.00008	-1.43075	-0.68965	-1.46614	-1.60208	-3.25063	-1.94106	-1.95866	-3.53109	-0.838053	-1.88703	-2.03172	-0.418956	0.879835	-0.334968	1.32946	0.619146	-0.718107	-0.471148	0	-0.450568	0	0.46894	-0.483804	-0.488135	-0.979593	0	1.39255	1.96231	0.673832	-1.15918	-1.30968	-1.55149	-0.329024	-1.48201	-0.631232	1.09286	0	1.32634	0.102423	-1.39357	0	-1.58816	-0.549094	-2.44387
TGF_beta_Pathway_Epithelial_mesenchymal_transdifferentiation	-0.446406	-3.41221	-0.882953	-0.397917	0.274501	0.733315	-3.37646	-1.02496	-1.83228	-2.7013	-6.31946	-0.786578	-0.829156	-1.97167	2.81327	-4.67216	-2.17049	-0.738043	-0.564565	-3.70041	-0.601346	-2.80369	1.10868	-0.116632	2.48951	-2.14891	2.13841	-1.91	-1.66012	2.83058	-2.57104	-2.13082	-1.50161	-2.47622	-0.588847	-1.802	1.3111	-1.86807	0.0731302	-1.36381	1.1504	0.308546	-0.997042	-2.93839	0.58718	0.61885	-0.862521	-2.95198	-0.00851786
MAPK_Family_Pathway_Chromatin_Remodeling	-3.5094	-1.82298	-0.657523	-0.719936	1.29161	-3.48028	-0.545522	-1.3149	-2.1431	-1.62722	0.614553	-1.26002	-0.979666	0.484284	0.128156	-3.17952	-0.178406	0.499605	0.222155	-0.832588	-2.10447	-0.706762	-2.33175	-1.09724	-1.67587	1.52839	-1.23787	1.90992	1.78768	0.204606	0.938017	-0.819768	0	-0.0491566	-3.49871	-1.12515	-0.101137	-0.47503	0	-0.798635	-0.486679	-1.42354	-1.6019	-0.757999	-4.38749	-0.625017	0.518234	-2.42058	-1.69078
cAMP_Pathway_Protein_Retention	-1.94699	-1.94735	-0.895686	-0.841601	0.008219	0.539207	-1.73855	-1.82744	-1.166	-2.9406	-1.68023	-1.05021	-1.1313	-0.622172	-1.64943	-2.12672	-1.24394	-0.519512	-0.267159	-1.02239	0.674281	-1.28733	-1.57473	-0.262807	-0.654249	-0.685373	-1.03492	-0.837484	-0.371445	-1.21436	-1.07637	0	-0.0717574	-0.971883	-3.00398	-0.347002	-0.528805	-0.595932	-1.6014	0.278468	-0.46349	0	-0.277949	-1.15082	-0.560919	-0.648109	-1.05078	-0.654637	-0.861385
JAK_mStat_Pathway	1.61083	-2.151	-3.29466	1.07428	3.46157	-5.6228	-6.34025	-2.33338	-1.14462	0.771794	-0.677518	1.95985	-1.4842	-4.07369	7.12355	-3.15715	1.10578	-1.86928	0.755243	-1.24936	4.30748	1.00835	0.898768	-1.29371	1.88424	4.69004	1.28729	2.92119	3.36413	-0.660205	1.10638	-2.67386	-3.56601	-0.384116	-0.301696	-3.93624	-1.49484	0.591662	0.716912	0.356308	2.21871	2.19095	-1.54373	2.32844	-6.31594	1.96811	-2.68222	-5.49969	-4.79094
IL_2_Pathway	18.6412	-6.80517	-14.9313	0.496594	-7.27087	-9.58317	-9.90715	-4.32775	8.82095	-3.71494	-10.1197	7.80512	-6.8975	-17.7286	9.73491	-2.13407	0.613976	-0.00352406	13.8617	-2.93555	38.8933	-5.44405	15.2467	2.84863	14.2886	8.37384	19.0256	1.88591	4.33693	-0.291491	3.90783	-9.61327	-10.4593	0.471755	26.9797	1.27329	-4.04286	-0.804873	-3.51928	-9.53173	-1.70288	-4.78792	-18.3446	0.942865	3.52927	-2.8595	-7.34158	-24.9286	-14.2299
DNA_Repair_Mechanisms_Pathway	-4.74464	-1.4768	0.59451	-5.60896	-4.54469	-2.37002	3.66486	-2.02451	-3.41442	0.556596	-6.69917	-1.99673	-9.84622	-6.96299	2.50796	-3.89733	-0.630905	-1.88877	0.00157014	0.817575	2.8174	2.17998	-0.668355	4.91561	-0.441278	1.35705	0.235718	-0.469062	-0.406935	6.15164	-4.6429	1.53758	-0.130052	-0.01283	1.62305	-1.47741	-3.89328	-1.32987	-0.662296	-5.00044	3.20372	-3.22763	0.627885	-11.4802	2.50267	0.916406	-6.53167	8.42267	3.34921
Mitochondrial_Apopotosis_m_Pathway_Gene_expression	-3.30091	-0.421977	0	0.782008	-0.813536	-2.6039	-2.15589	-1.51568	-1.86339	-0.961581	-2.61873	-4.05783	-2.96442	-0.782072	-1.64618	-2.99703	0	0	-1.48662	0.434377	-0.643531	0	-1.63021	-0.888046	-1.75429	-0.434139	-1.10621	0	-0.937692	1.01823	0	0	0	0	-3.78578	-3.65097	-0.68251	-0.887557	-0.520337	-1.75192	-2.03403	0.561696	0	0	-2.3593	0	-1.77215	-1.02182	0.00813985
MAPK_Family_Pathway_Cytoskeleton	-4.22698	-2.49984	-0.815365	0.0328429	1.29161	-3.77309	-0.578814	-2.65567	-2.08042	-1.42753	0.707489	-1.92647	-1.13374	0	1.34286	-3.28081	-0.178406	0.499605	-0.228103	0	-2.5769	0	-1.90416	-1.09724	-1.56559	1.52839	-1.87277	1.90992	1.78768	0.724784	0.314601	0	0	0.406674	-5.29347	-2.56782	-0.522136	-1.69117	0	-0.263858	-0.113123	-0.483225	-1.12276	-0.343007	-5.83293	-0.625017	0.365465	-0.889861	-2.08526
cAMP_Pathway_Axonal_Growth	-1.97328	-2.00233	-1.83225	-0.841601	0.008219	-1.1424	-3.39482	-2.9432	-1.50415	-2.11019	-2.24304	-1.05021	1.11484	-1.59297	-2.33317	-1.47323	-1.81514	-0.052622	-1.82255	-2.82182	0.316096	-1.78871	-0.346706	-0.262807	-0.654249	-1.48201	-1.64298	-0.837484	-0.371445	0.561067	-1.82604	0	-0.0891182	-0.971883	-1.50922	-1.33557	-0.528805	-0.595932	-2.11667	-0.193785	-0.871222	0.370673	-1.64714	-0.637987	0.0629814	-0.648109	0.815644	-0.654637	-1.65366
Hypoxia_induced_EMT_in_cancer_and_fibrosis_6	-1.97033	-3.23361	-1.28904	1.05004	0.619294	-0.0259071	-3.58061	-0.704058	-1.87498	-3.65403	-4.60144	-1.22514	-1.74741	-1.49722	-2.85351	-4.07236	-0.228618	1.34504	-1.61004	-2.60456	0.482697	-4.44375	1.0999	-0.49539	-0.245071	-0.164235	0.594405	1.23565	0.613633	1.6067	0.190906	-1.06438	-0.414791	-3.60395	-5.7422	-2.02558	-0.473602	-1.72837	-0.580419	-3.89581	-0.952203	-0.286346	-1.83661	-5.06294	-3.36993	0	-3.21737	-3.2807	-1.7932
Hypoxia_induced_EMT_in_cancer_and_fibrosis_5	-1.97033	-3.23361	-1.28904	1.05004	0.619294	-0.0259071	-3.58061	-0.704058	-1.87498	-3.65403	-4.60144	-1.22514	-1.74741	-1.49722	-2.85351	-4.07236	-0.228618	1.34504	-1.61004	-2.60456	0.482697	-4.44375	1.0999	-0.49539	-0.245071	-0.164235	0.594405	1.23565	0.613633	1.6067	0.190906	-1.06438	-0.414791	-3.60395	-5.7422	-2.02558	-0.473602	-1.72837	-0.580419	-3.89581	-0.952203	-0.286346	-1.83661	-5.06294	-3.36993	0	-3.21737	-3.2807	-1.7932
Hypoxia_induced_EMT_in_cancer_and_fibrosis_3	-1.97033	-3.23361	-1.28904	1.05004	0.619294	-0.0259071	-3.58061	-0.704058	-1.87498	-3.65403	-4.60144	-1.22514	-1.74741	-1.49722	-2.85351	-4.07236	-0.228618	1.34504	-1.61004	-2.60456	0.482697	-4.44375	1.0999	-0.49539	-0.245071	-0.164235	0.594405	1.23565	0.613633	1.6067	0.190906	-1.06438	-0.414791	-3.60395	-5.7422	-2.02558	-0.473602	-1.72837	-0.580419	-3.89581	-0.952203	-0.286346	-1.83661	-5.06294	-3.36993	0	-3.21737	-3.2807	-1.7932
IL_10_Pathway_Gene_Expression	0.00637409	-1.57508	-2.25741	-1.45321	0.283761	-2.68497	-2.87668	0.399868	1.15977	-1.46451	-1.73982	-0.352346	-0.867192	-2.84103	0.213546	-2.78295	-0.419463	-2.11343	-0.661523	-2.08123	0.668391	-1.14416	-0.655197	0.286793	0.156145	0.300415	0.508289	0.382123	0.399878	-0.603505	-1.00034	-1.47284	-2.72207	-1.3047	-1.55847	-0.982234	-1.74115	-0.569248	0.541626	-2.15443	-0.939187	-1.72387	-4.57626	-1.20258	-3.30157	-1.56082	-1.87045	-3.86328	-2.183
MAPK_Family_Pathway_Gene_Expression	-3.43385	-1.59624	-2.77872	-1.42464	2.9638	-6.24124	-3.16217	-2.52984	-1.03488	-0.788926	0.733714	-0.523662	-2.001	-0.136382	0.960388	-3.9392	0.833135	-1.23458	0.9349	1.62405	0.0919584	2.19391	-1.66063	-0.0777524	-0.387688	2.50857	-0.578732	1.85988	3.26157	0.0936404	1.07447	-0.317753	-0.332403	0.898403	-2.99435	-2.51794	-2.07743	0.0754381	1.65484	-1.27989	-0.916742	0.165793	-2.50335	1.35528	-6.63028	0.0688152	-0.399786	-4.08453	-3.66624
Chemokine_Pathway_Cell_Activation	-1.41833	-5.48954	-1.7057	-1.81315	1.03986	-5.92375	-0.71659	-1.72549	-4.43895	0.794535	-2.61576	-4.19254	-3.1139	-1.94107	2.21904	-2.47767	-0.958385	-0.281831	2.70021	-1.46907	2.58792	-1.37507	-0.81228	-1.0744	1.197	-0.751446	-0.801637	-1.36817	-0.513213	-1.35285	-1.56967	-0.868555	0.580146	-0.445406	-2.42065	-1.75577	-2.36868	-0.942771	-0.326663	-3.08272	-3.04359	-6.44443	-2.37462	-3.91563	-4.17358	-3.96324	0.477899	-2.39151	-3.65112
Chemokine_Pathway_Gene_Expression_._Apoptosis	-4.74812	-1.68184	-2.01227	0.826404	2.34681	-4.37101	-0.761861	-1.50763	-2.59909	-3.182	-1.97638	-1.78036	-1.36907	0.234703	0.158957	-4.62708	-0.160485	-0.0464446	-0.710463	-0.800939	-1.50615	-1.45409	-1.90416	-1.07755	-0.937756	1.55803	-1.25174	3.71264	2.30689	2.44159	-0.290147	-0.21418	-0.535253	-1.20015	-6.14811	-1.58613	-0.533654	-1.42806	0	-2.40704	-0.483117	-0.380216	-1.5081	-0.32668	-6.53216	-0.125327	0.229486	-3.21303	-2.22534
G_protein_signaling_Cross_talk_between_Ras_family_GTPases	-2.56496	-1.00473	-0.97644	0.842848	-0.531748	-2.66561	-1.68773	-2.37327	-1.98492	-4.83232	-2.58653	-1.19771	-2.67538	-0.858052	-1.50906	-2.62133	-1.16629	-1.44282	-0.74732	0.0961308	0.619146	-0.223572	-1.15498	-2.03178	-0.630358	-0.473743	-0.405296	0.736421	0.398047	0.529555	0.399953	-0.665682	1.27391	-0.986735	-2.40733	-1.88016	0.882764	-1.85271	0.200352	-2.52723	0.223653	-0.0593444	-0.0723447	-1.70588	-2.14803	-0.456139	-2.37262	-0.65946	-1.82262
IL_10_Pathway_Translational_Modulation	-1.79088	-2.42347	-2.3871	-0.719936	-1.44722	-3.36015	-2.22823	-1.38623	-1.16866	-1.56822	-1.52197	-1.5268	-2.18778	-1.35909	-2.55173	-2.37109	-1.57565	-0.838712	-0.736849	-0.501185	-2.55625	-1.65977	-1.40842	-1.26289	-1.60539	0	-1.67247	-0.42252	0.240512	-1.442	0	-0.852065	-1.6104	-1.37638	-2.66886	-1.6907	-1.23864	-1.6877	0.651408	-0.315046	-0.486018	-1.88293	-2.04361	-1.08651	-3.65241	-1.07289	-1.15381	-3.57205	-1.48454
mTOR_Pathway_Translation_on	-7.2873	-2.00123	1.91828	0.309418	0.0328685	-3.83423	-2.30169	-3.66342	-4.11307	-2.02797	-0.33095	-1.41141	-3.66994	1.80375	0.452339	-2.56152	0.334148	-1.19426	-2.54638	0.845458	-1.46908	0.391149	-0.565424	-1.12489	-1.19478	-0.86265	-0.6884	-0.710422	0.679725	-2.61447	0.227749	-1.66987	1.0071	-0.35221	-11.8065	-8.96874	-0.26665	0.376948	2.23633	-0.695798	2.79236	-0.0382323	3.11316	0.740394	-9.00339	1.07777	-2.27374	-1.51384	-2.03507
mTOR_Pathway_Actin_organization	-0.285616	-2.26281	-2.04301	-1.25097	-2.60934	-3.58119	-3.71377	-0.677012	0.308289	-2.76067	-6.58109	-1.92051	-1.33099	-1.99371	-1.65538	-3.36699	-2.06126	-3.15127	1.49383	-3.39414	6.8804	-4.3518	0.631703	-2.58207	0.147914	-1.32229	3.08078	-2.49092	-3.63305	-1.38256	-1.92957	-1.25167	-3.24591	-3.10068	2.80836	1.88852	-0.645928	-2.02496	-2.91597	-1.69015	-0.510896	-1.47727	-1.84075	-0.542479	-1.13281	-1.30066	-4.68022	-3.92284	-1.95627
Notch_Pathway	-4.57246	1.02705	-1.51475	-0.48323	-0.642305	-6.30436	-7.33745	-2.86566	-2.034	-2.14695	-5.80195	-8.06924	-2.20376	0.990043	1.17674	-0.921102	0.127528	-0.406542	-4.50395	0.563262	-1.23874	-0.250237	0.0280445	-0.68344	-0.742225	-1.44013	-0.111696	-0.569899	-1.91059	-0.604347	0.246524	0	0.504315	-1.96158	-5.30759	-5.78774	-1.98115	-1.82074	-0.217885	-2.05456	1.54571	0.13823	0.478849	-1.43619	-2.5891	1.85219	-3.3647	-1.34533	1.42778
ILK_Pathway_Induced_cell_proliferation	-3.40222	-4.71387	0.32667	0.7112	0.614747	-2.34336	-3.73647	-0.685273	-3.69962	-1.7483	-3.48531	-4.91752	-4.63958	-4.13873	0.990418	-1.92962	-2.15299	-3.59238	-3.42608	-3.41705	0.227737	-7.14469	-0.710322	-0.737832	0.0853412	-1.68662	-0.79925	0.286073	-0.0342928	-0.17048	-4.03549	-1.62356	-3.32015	-3.7717	-4.15789	-3.43976	1.17449	1.03908	3.0172	-0.576196	-0.249307	2.0392	-3.1345	-3.08478	-2.07526	1.62074	-2.3678	-0.74194	-0.218289
Integrin_Signaling_Pathway_Cytoskeleton_contraction_integrin_modulation_cell_invasion_and_migration	-0.930465	-3.59858	-3.00832	-1.22362	-1.47547	-5.89004	-6.37366	-1.0558	0.519809	-1.24578	-2.8796	-2.27741	-2.32326	-2.99917	2.26029	-4.07944	-0.0537593	-0.210638	-1.33572	0.630025	3.09693	0.784303	0.268233	-3.07099	-0.56323	-0.302618	1.95993	-0.678739	0.291847	0.101097	-1.01518	-1.91536	-2.72902	0.487148	-0.354567	-4.70149	-2.33261	-3.60313	-1.93539	-1.13327	-1.29236	0.41423	0.770357	-1.55142	-2.40442	-0.663933	0.170729	0.288402	-5.21565
IGF1R_Signaling_Pathway_Cell_Survival	1.38775	-4.63421	-1.59671	-2.0825	-1.46658	-2.6633	-2.04804	-2.83006	-4.32473	-4.8326	-2.98465	-1.60117	-5.48321	-5.1381	-1.06592	-3.94922	-1.71351	-0.950949	0.124528	-2.84655	6.69011	-4.18468	-0.883371	-1.1211	-1.67335	-0.454407	1.03551	-1.15563	-1.3603	-1.05346	-1.52823	-1.23443	-0.994373	-1.85363	1.39112	-1.26854	1.81311	-0.112658	0.0472415	-2.95536	-1.08918	-2.32154	-1.38351	-2.99558	-2.24723	-1.5228	-3.05196	-3.04863	-6.91126
Chemokine_Pathway_Internalization_Degradation_Recycling	0.223155	-2.37296	-1.30446	-0.0513363	-0.72271	-3.05643	-4.12029	-1.46346	-3.21194	-4.06347	-2.786	-3.99709	-4.68523	-1.56949	-4.57477	-3.41634	-1.19958	-2.32764	-0.620402	-2.26722	1.96093	-1.31093	-0.775842	0.721698	-0.275617	-1.8371	0.735924	-0.434669	-1.17683	-0.510376	-0.887029	-1.78523	-0.627178	-0.911475	-2.24564	-0.725563	-1.83797	-0.596052	0.214772	-3.13007	0	-1.47669	-3.49227	-1.98455	-2.66705	-1.80711	-3.32512	-2.91418	-4.4037
cAMP_Pathway_Degradation_of_Cell_Cycle_Regulators	-1.09785	-2.136	-2.49243	-1.70901	-2.06405	-2.16388	-2.47595	-1.7812	-1.86695	-4.51744	-3.57779	-4.04821	-1.43659	-1.47103	-4.7677	-2.76116	-1.97681	-0.862799	-1.12555	-1.52737	1.09211	-2.23374	-0.769878	-1.51315	-1.11055	-1.02721	-1.57035	-1.23477	-1.11884	-1.63118	-1.07637	-0.447023	-0.55688	-0.971883	-1.377	-2.21871	-2.14813	-2.2905	-2.63856	-1.91847	-2.08365	-2.17206	-3.25291	-2.32209	-1.40506	-2.05841	-3.92773	-1.79639	-4.27291
JNK_Pathway_Apoptosis_Inflammation_Tumorogenesis_Cell_Migration	-2.06079	-7.27904	1.58682	-0.733296	1.17826	-2.09126	-4.95715	-0.0779847	-3.29661	-1.70423	-4.94446	-4.37066	-1.36077	-4.80723	1.76699	-3.33526	-1.95773	-2.27873	-2.14572	-5.52419	0.876309	-9.033	0.424654	-1.89724	0.315221	-0.341499	-0.329588	5.26923	0.342601	-0.311367	-2.97127	-3.88345	-5.76362	-3.74796	-4.58238	-2.05315	1.82454	0.817867	2.28257	-0.941753	0.101827	0.247671	-4.2508	-4.37732	-2.63314	0.368687	-2.01025	-3.97915	-2.75609
cAMP_Pathway_Cell_Survival	-3.78507	-4.00177	-0.495034	0.355277	0.800156	-1.06433	-2.56125	-2.57654	-3.36104	-3.83765	-3.9002	-4.70553	-0.85939	-2.02945	-4.20529	-6.24574	-1.25561	0.923504	-0.356676	-3.25291	1.98223	-4.75285	-1.60742	0.551349	-0.175722	-1.77323	-0.569455	0.0782143	-0.886047	0.275527	-2.6868	-0.814627	1.02307	-0.829907	-4.57907	-1.53656	-0.203506	-1.14456	-0.248142	-2.61327	-0.912327	-2.19962	-2.25145	-4.31784	-0.68339	-2.03906	-0.714349	-0.828204	-3.27297
Growth_Hormone_Pathway_Gene_Expression	-2.11683	-7.1888	-0.654329	-1.60434	0.0750117	-7.86804	-6.77626	-3.98264	-1.76421	-1.95789	-5.78462	-3.5061	-2.52879	-2.51473	4.51626	-4.57681	-1.59074	2.17211	0.465284	-3.06274	-1.65107	-4.86359	0.624736	-1.31559	1.59034	2.19226	2.22835	0.560486	1.39523	-0.0217928	2.14727	-3.9881	-2.53711	-2.38176	-3.13258	-6.37818	-0.914701	-1.28427	-0.588005	-2.33527	-0.301513	-2.38284	-6.40945	-1.87114	-6.30603	-2.70747	0.685751	-8.09339	-5.38103
FLT3_Signaling_Pathway	3.58966	-4.02457	-3.21172	1.39045	-1.56927	-8.842	-7.48008	-2.31746	-3.02074	-3.77538	-9.76718	-3.09626	-2.72919	-3.62662	3.90589	-7.57785	-0.943207	-1.53203	0.399994	-3.67576	6.17958	-1.84459	3.27369	-2.16324	2.25913	0.725237	4.39465	2.63341	2.20005	-0.00480086	0.692962	-5.02918	-3.69748	-1.78693	3.39977	-3.58467	-1.57421	-2.62329	-0.885264	-3.55988	-0.966188	-1.32802	-6.30813	-2.97892	-7.44018	-1.48079	-6.77913	-11.4757	-8.08913
MAPK_Signaling_Pathway_Cell_Servival_Cell_Militory_Inflammation_Apoptosis_Osmoregulation	-2.81177	-6.42774	-0.504278	-0.905996	-0.712991	-1.55223	-4.36198	0.113098	-3.54506	-4.32323	-5.3788	-6.34278	-6.35203	-5.35128	-1.3361	-4.06643	-2.26518	-2.43111	-3.49258	-6.25691	-1.03573	-9.69356	-0.831958	-2.24357	-2.21936	-2.13991	-1.34382	-1.42481	-2.31256	-0.887806	-3.28011	-2.07977	-4.62791	-4.99426	-3.54521	-2.38285	0.337534	-0.0970287	3.0172	-2.31348	-1.60728	-0.886649	-4.96217	-6.17983	-1.02443	-1.94687	-3.83942	-2.65636	-2.59294
IL_10_Pathway	-0.89979	-4.2913	-6.60052	-4.17832	-0.600677	-6.98723	-1.76776	-2.6674	-4.43056	-2.00659	-8.52338	0.204896	-3.96842	-3.62144	0.815437	-7.651	-3.46414	-2.61853	3.8282	-0.798045	2.28303	-1.30012	-1.51242	-2.25302	-1.93576	-1.19439	1.18788	0.828696	0.143637	-0.481532	-2.24446	-1.90244	-2.52972	-3.05678	-3.01267	-1.09616	-1.82581	-3.0436	1.52457	-4.12121	-0.563829	-2.33745	-6.96807	0.837878	-8.82278	-0.193424	-4.07357	-8.95945	-4.03095
MAPK_Signaling_Pathway_Gene_Expression	-0.0213932	-8.47645	-2.12841	0.217235	-1.82391	-8.36485	-10.5159	-1.01692	-3.22821	-1.70088	-1.88127	-4.94461	-3.93072	-7.47223	3.3548	-4.22709	0.113933	-3.17801	-3.63209	-6.36424	5.79746	-4.8656	1.03711	-3.76485	1.0246	2.99749	1.96992	3.25318	2.73133	-3.38346	-2.19848	-5.81778	-8.61248	-4.47674	-1.10927	-3.40985	-2.56038	-0.198957	0.260269	-2.31205	-0.959198	3.13597	-3.91083	-2.05597	-4.70849	-0.568035	-3.51753	-6.89649	-7.39002
TGF_beta_Pathway_Post_transcriptional_G1_arrest	-6.71791	-5.14537	-2.17174	-0.0936508	-0.0527666	-1.88631	-7.92512	-5.10146	-6.88562	-4.86204	-7.23503	-4.05113	-6.00226	-0.850264	-2.52465	-7.22587	-0.898465	-0.838391	-2.1386	-4.79616	-0.720925	-5.51047	0.486305	-1.77857	0.169616	-3.79298	-0.331985	-2.29883	-3.1837	1.16155	-2.14066	-2.70307	0.414469	-4.54009	-9.99536	-7.87105	1.02104	-3.13211	0.974572	-4.98524	1.31164	-1.17288	-1.71727	-2.65256	-5.65739	0.988353	-4.68142	-8.7133	-3.08932
HGF_Pathway_Cell_adhesion.ell_mirgation	1.449	-6.47996	-5.11985	-5.1436	-3.07334	-2.55676	-10.1438	-3.12111	-4.22646	-4.64968	-5.93376	-5.78925	-3.50189	-3.66471	-1.74274	-8.07914	-2.25209	-1.80064	-3.21706	-2.21358	6.52569	-1.4197	5.25395	-1.98458	1.79407	-2.72976	1.59458	2.62464	-1.5328	-0.421507	-1.4101	-2.07994	-2.03816	-3.54254	-1.00754	-2.68329	-1.18546	-3.21876	-4.49197	-5.96714	-4.15441	-3.00268	-7.89219	-4.00313	-2.22547	-3.23325	-8.46599	-7.52995	-4.91511
Caspase_Cascade_Activated_Tissue_Trans_glutaminase	-4.68876	-2.86726	-6.54467	-3.86141	-6.68847	-3.23965	-6.3365	-5.67134	-4.38982	-5.39989	-8.26898	-5.13926	-6.25614	-5.89702	-3.91914	-8.2155	-2.51939	-2.03756	-2.39337	-3.71332	4.68663	-0.600028	0.720678	-1.08942	-1.94589	-0.0103073	-2.40415	-3.38486	-1.77381	-0.909504	-2.866	1.4896	-0.730997	-3.35496	0.841701	-4.41004	-3.49249	-1.71332	-2.25711	-2.92648	-3.30796	-0.767446	-2.89861	-4.66117	-1.72022	-2.01091	-8.87452	-7.81096	-4.6611
Growth_Hormone_Pathway_Glucose_Uptake	-1.96501	-10.1839	-0.873357	-1.66599	-2.88888	-7.80867	-8.40316	-3.21338	-1.75447	-3.83295	-11.5906	-4.17143	-7.08509	-4.87609	4.79798	-7.90939	-1.87346	-0.426812	-0.962228	-6.95033	1.23259	-7.24834	0.44104	-2.90401	1.01338	1.20175	3.51035	-0.133369	-2.90874	-0.142083	-0.0104633	-5.23976	-4.74919	-4.35045	0.438496	-7.16569	-0.177773	-2.56632	-1.26906	-4.09846	-0.916553	-4.12352	-10.0406	-5.44467	-4.50352	-3.54108	-3.68645	-10.2379	-6.34567
Growth_Hormone_Pathway	-1.96501	-10.1839	-0.873357	-1.66599	-2.88888	-7.80867	-8.40316	-3.21338	-1.75447	-3.83295	-11.5906	-4.17143	-7.08509	-4.87609	4.79798	-7.90939	-1.87346	-0.426812	-0.962228	-6.95033	1.23259	-7.24834	0.44104	-2.90401	1.01338	1.20175	3.51035	-0.133369	-2.90874	-0.142083	-0.0104633	-5.23976	-4.74919	-4.35045	0.438496	-7.16569	-0.177773	-2.56632	-1.26906	-4.09846	-0.916553	-4.12352	-10.0406	-5.44467	-4.50352	-3.54108	-3.68645	-10.2379	-6.34567
cAMP_Pathway_Glycolysis	-5.55081	-2.75703	-4.40441	-4.10116	-2.40925	-5.79851	-4.59236	-3.88464	-4.26777	-4.71965	-3.77003	-3.95295	-3.17968	-3.86129	-3.58325	-4.29812	-3.42652	-4.07581	-5.09442	-3.05711	-4.20704	-3.32688	-2.98282	-3.59311	-3.45336	-2.74239	-3.39459	-2.4415	-2.513	-3.36026	-4.0207	0	0.347274	-2.95881	-6.2627	-4.96336	-3.94983	-2.71512	-3.94346	-3.12548	-3.75993	-3.30493	-3.89856	-4.40407	-5.52074	-3.3776	-3.59261	-3.86623	-3.69375
ErbB_Family_Pathway	-10.7155	-6.28913	-3.86238	-0.0570542	2.01394	-12.615	-8.02565	-5.16384	-4.04463	-4.13711	-12.4718	-1.93522	-4.76794	-1.1334	2.71457	-7.87411	-0.377718	-3.08266	-3.43336	-6.3014	0.438128	-0.00874457	-1.82702	-3.43821	0.946817	-0.560426	0.572088	8.92558	3.61381	4.14535	-4.20837	-4.32937	-2.54804	-1.42053	-9.24749	-9.96397	-3.95205	-3.28551	-0.613659	-4.81744	1.58595	-1.32413	-2.19797	-0.0195541	-15.5777	-1.24794	-5.75037	-7.80095	-4.82917
NGF_p_Pathway	-4.36964	-4.77631	-3.65615	2.23648	1.28722	-10.6832	-9.80518	-2.05214	-5.37531	-9.2839	-9.78385	-7.92041	-5.05696	-3.25108	2.42404	-9.14455	-0.192772	-4.14195	-3.1156	-4.67046	5.02184	-1.57277	-1.2631	0.0964603	1.14891	-1.64598	1.18796	1.83362	-0.338954	-1.45563	-2.43016	-1.87464	-3.01135	-3.62644	-3.46387	-8.15589	-3.1331	-1.78859	-1.00487	-5.60091	-0.363191	0.189349	-2.59171	-4.70057	-8.0566	0.502381	-8.37803	-6.11244	-6.54815
IP3_Pathway	11.3778	-14.2128	-5.16712	-6.97137	-11.1245	-5.74747	-15.3488	-1.37442	-0.100165	-10.3884	-23.2589	-10.1979	-12.5025	-17.8726	-12.8813	-11.6423	-1.61305	3.38105	6.91577	-15.9815	29.9248	-29.1866	14.1907	-1.29864	3.94238	-11.2754	12.4142	-3.08501	-6.1873	3.564	-2.15031	-7.06005	-3.03863	-10.3351	15.092	3.6082	-0.931048	-2.84244	-1.26207	-10.5326	-4.8632	-8.43777	-18.0907	-21.1844	13.9267	-8.16252	-16.6698	-26.1466	-20.9922
Chemokine_Pathway	40.7005	-28.6888	-24.4314	-6.22272	-9.53934	-20.8082	-28.1317	0.839636	5.83332	-16.4775	-32.2935	6.19482	-15.5782	-27.2075	2.98982	-5.73797	-5.08561	-13.2714	22.9609	-33.0994	44.3002	-27.9112	19.6878	-5.59255	14.8872	4.74862	25.9546	-3.52729	-6.91138	-6.33357	4.37304	-15.8508	-12.0539	-8.75282	24.454	25.8039	-10.7361	-2.92046	-12.9378	-10.792	-10.6058	-17.0582	-36.0635	-13.1068	9.79702	-13.8335	-11.7706	-38.7903	-37.063
HGF_Pathway	2.21884	-12.5023	-8.09275	-5.66268	-4.02289	-8.98065	-17.6407	-4.93576	-4.49729	-9.98546	-11.0394	-8.01646	-5.22867	-7.81487	-1.85068	-15.4338	-3.28018	-3.09987	0.270708	-6.96239	12.055	-2.96224	5.57955	-4.20158	2.49181	-1.97025	5.3076	6.98179	0.94855	0.0256642	-2.593	-5.61094	-4.84146	-4.41408	-4.84617	-3.40861	-4.38358	-4.77941	-6.51268	-10.0515	-5.22533	-3.32104	-9.99853	-6.05497	-8.63796	-5.55502	-9.93692	-13.1713	-13.415
MAPK_Family_Pathway	28.7772	-19.5547	-23.6073	-9.8062	-10.5957	-17.5776	-26.3421	6.88113	-5.9156	-22.1521	-27.9488	5.52332	-10.6566	-24.7338	-5.11874	-14.6095	-3.92012	-1.75212	39.8235	-21.8681	45.3437	-23.0554	11.3293	2.43094	11.2672	6.47063	26.7276	5.64571	-3.87588	1.50589	-4.19353	-14.9101	-8.26323	-10.0528	11.4489	18.4909	-7.61787	-10.6549	-7.56611	-11.7607	-7.82444	-11.0831	-31.0516	-12.8101	0.955642	-7.93859	-16.6673	-46.3034	-32.0136
JAK_mStat_Pathway_Akt_Pathway	-1.06621	-9.64658	-2.61742	2.86942	-2.77883	-5.86227	-12.0451	-5.90773	-7.23228	-10.7549	-32.0372	-18.0381	-16.7961	-12.3709	-7.54274	-13.3918	-0.191448	0.114855	-1.20954	-12.7907	2.21639	-23.1091	6.79806	-1.22636	3.25339	-5.4817	5.50594	-4.16858	-9.36014	4.13946	-7.11562	-8.07109	-2.33786	-6.76511	-7.2882	-9.54841	-1.49534	-1.58096	3.45242	2.48094	-2.42687	-6.05905	-10.6582	-14.3465	1.06943	-2.29223	-15.0069	-15.4742	-16.3005
Integrin_Signaling_Pathway_Cell_survival	-2.5945	-13.8964	-7.28163	-4.5719	-3.92146	-11.2448	-18.9448	-6.55848	-9.72012	-9.56804	-16.1683	-10.8828	-7.90912	-6.00577	-1.77991	-17.7688	-4.41596	-5.41498	-7.25544	-6.5795	6.22576	-2.03207	3.61138	-2.89719	2.61116	-2.74497	2.4538	2.64715	-0.291243	-0.003472	-3.93472	-4.86526	-3.08409	-3.99736	-7.78622	-7.77936	-5.58533	-7.71029	-4.30032	-11.6926	-3.60359	-3.14312	-7.65821	-8.60288	-9.08349	-5.52164	-13.1422	-13.6468	-11.7575
EGFR1_Pathway	-9.24267	-11.6312	-9.30757	-4.37685	-4.53869	-16.6841	-16.3252	-8.93727	-7.22952	-14.9962	-19.6891	-6.97976	-12.3867	-7.09946	-2.44768	-14.7302	-4.22406	-6.01745	-5.89208	-5.68809	3.81138	-5.9428	-0.536814	-8.13206	-0.156569	-1.40041	5.64344	1.53737	-2.64937	-3.76267	-6.30748	-4.6997	-7.82495	-4.08598	-10.6789	-10.1372	-4.76428	-5.42001	-5.60181	-7.72157	-4.86859	-1.10507	-1.53839	1.40624	-14.9048	-2.44457	-8.00479	-9.04979	-14.183
Erythropoeitin_Pathway	-5.51761	-14.6783	-10.0315	-3.14033	-1.91364	-22.34	-15.3076	-4.16398	-6.96434	-8.7675	-19.9641	-5.24534	-10.9816	-5.66517	-0.723925	-14.6531	-0.302604	-4.96033	-4.32736	-9.37403	11.2405	-6.90264	-3.88463	1.80423	1.18281	-6.15913	1.34671	1.6186	-3.73944	-1.84125	-3.96619	-7.3735	-4.92654	-7.02644	-8.41296	-14.5075	-5.00295	-5.04642	-0.546189	-7.2069	-5.03322	-2.55428	-4.55811	2.0285	-15.2174	-5.75274	-12.8061	-19.8291	-13.1524
VEGF_Pathway_Actin_Reorganization	-9.23209	-12.002	-7.92785	-4.45293	-6.79839	-9.09046	-9.05588	-7.01024	-9.30047	-11.1581	-12.2947	-9.65302	-7.71075	-7.82038	-6.54937	-12.0112	-7.0947	-7.48828	-7.887	-8.70343	-6.13403	-11.1318	-6.58747	-5.39194	-5.56137	-7.1888	-4.96326	-3.23948	-5.36764	-3.17042	-6.25986	-6.38018	-6.25659	-7.14194	-10.3685	-8.74744	-5.6328	-7.81791	-4.91397	-7.50454	-5.3601	-7.53906	-6.63999	-11.0884	-8.38386	-5.78576	-9.6398	-10.6626	-6.55346
IGF1R_Signaling_Pathway	-11.3728	-11.2249	-5.38449	-1.45725	-5.48763	-10.2378	-9.04111	-7.32575	-10.384	-18.3875	-14.8787	-12.9326	-19.3207	-11.5847	-4.95983	-20.668	-2.93298	-3.83981	-5.57707	-12.3192	7.76746	-13.5148	-2.0884	-2.33849	-7.02072	-7.533	-2.54097	-2.58588	-6.34293	0.645654	-8.40942	-1.48904	0.4361	-7.84091	-6.82604	-8.83309	-3.04182	-4.0981	0.430621	-10.0259	-1.79137	-2.33633	-6.14779	-13.202	-6.442	-3.23744	-12.9728	-8.97795	-16.1666
RANK_Signaling_in_Osteoclast_Pathway	-5.80336	-10.1885	-10.194	-6.38678	-6.71796	-9.84232	-13.1491	-9.29766	-7.9686	-13.2055	-13.1851	-7.86091	-10.1505	-11.0736	-4.28171	-13.7278	-5.70263	-11.5294	-7.00529	-9.3139	1.48549	-5.74508	-4.63283	-6.06452	-2.69964	-5.31971	-1.81191	-4.54777	-5.64346	-5.08625	-5.99763	-5.71089	-7.38826	-5.24608	-4.70976	-7.70896	-6.86081	-6.60537	-3.90761	-8.14554	-7.85707	-6.92944	-9.55363	-7.89137	-9.16627	-6.56948	-11.9605	-10.5315	-13.7648
SMAD_p_Pathway_Degradation	-9.22891	-11.8338	-17.3476	-9.96407	-12.9882	-9.37206	-13.6724	-6.9799	-13.7062	-12.2028	-17.6016	-19.1454	-14.1604	-16.911	-19.29	-11.1918	-9.88772	-3.49572	-4.32096	-3.5175	-0.915886	-4.45659	2.65502	-2.29165	-4.62182	-5.40229	-2.55365	-2.73171	-4.58894	-0.914141	-6.97256	-1.82161	-2.22047	-6.16989	-3.20412	-9.78142	-10.6663	-8.13671	-10.5476	-14.6318	-14.3041	-14.1846	-12.6142	-14.6376	-8.43841	-9.50529	-16.2246	-7.85164	-14.6986
SMAD_m_Pathway_Degradation	-9.22891	-11.8338	-17.3476	-9.96407	-12.9882	-9.37206	-13.6724	-6.9799	-13.7062	-12.2028	-17.6016	-19.1454	-14.1604	-16.911	-19.29	-11.1918	-9.88772	-3.49572	-4.32096	-3.5175	-0.915886	-4.45659	2.65502	-2.29165	-4.62182	-5.40229	-2.55365	-2.73171	-4.58894	-0.914141	-6.97256	-1.82161	-2.22047	-6.16989	-3.20412	-9.78142	-10.6663	-8.13671	-10.5476	-14.6318	-14.3041	-14.1846	-12.6142	-14.6376	-8.43841	-9.50529	-16.2246	-7.85164	-14.6986
Cellular_Anti_Apoptosis_Pathway	0.14247	-11.4812	-0.694685	0.549092	-2.38568	12.6295	-21.6518	0.472203	-14.3387	-18.6166	-49.2039	-21.4666	-14.9902	-18.5587	-16.8071	-16.9633	-5.30792	-1.20491	5.33576	-26.2383	7.1626	-46.0552	0.67734	-3.8827	0.0764907	-17.2736	9.94986	-11.0653	-24.2409	24.8731	-16.8763	-4.2776	-3.40202	-22.2121	-19.0618	-7.53252	8.15825	-10.9355	-8.89715	-6.58795	-5.29248	-7.25658	-20.1415	-28.3734	4.05535	-2.80415	-25.7264	-22.4131	-11.8948
TGF_beta_Pathway	14.9995	-20.9379	-18.0119	-8.63376	-14.8494	-3.11535	-28.3208	8.07176	-10.5523	-23.8512	-47.8986	0.0963719	-28.1355	-30.4342	-19.1072	-21.3611	-8.5517	-2.96847	34.0019	-34.9361	33.0607	-43.5285	6.25544	-0.324602	-2.76523	-10.6647	25.4763	2.2549	-18.5201	6.61025	-13.3314	-10.7249	-6.18943	-21.1223	-10.9746	11.0809	-0.961431	-10.5403	-5.88506	-14.125	-5.78423	-13.6806	-32.2227	-23.7106	5.61766	-7.6874	-23.993	-48.4969	-29.9173
cAMP_Pathway_Myocardial_Contraction	-16.4366	-11.9248	-8.83617	-2.85674	-6.72007	-8.25065	-10.2711	-14.1662	-7.43873	-17.6992	-18.6138	-17.3471	-14.8481	-15.2304	-14.523	-15.1032	-7.62087	-6.84033	-7.33166	-7.81646	-5.05258	-12.1261	-8.12267	-7.25727	-8.72942	-9.00372	-9.11932	-11.1387	-7.0149	-6.85396	-10.8343	2.14608	-0.425801	-7.10716	-15.6401	-12.4793	-11.6304	-8.08244	-8.17808	-5.23037	-10.4508	-8.91368	-13.7583	-14.7963	-9.60654	-10.024	-14.0126	-10.1675	-12.2954
PPAR_Pathway	-5.7492	-15.1237	-5.28427	-7.24703	-5.31099	-0.629499	-26.9136	-5.64989	-14.8744	-15.4479	-37.8847	-26.3299	-20.1253	-13.1769	-14.1434	-21.6987	-6.46608	-5.24547	-2.44362	-16.9619	2.43987	-24.2384	3.2753	-3.65326	-4.31832	-18.668	1.10034	-4.58073	-15.7028	5.64433	-11.4661	-3.04311	-3.00339	-12.7847	-18.5891	-13.799	-0.943689	-9.2771	-5.16648	-11.0387	-7.33557	-10.9096	-17.2994	-22.9202	-4.28031	-6.57423	-25.3235	-21.2943	-13.2505
Androgen_receptor_Pathway_AR_Degradation	-10.4408	-10.2852	-14.1771	-9.66977	-12.8539	-12.5894	-17.0319	-13.2196	-20.9874	-21.1166	-25.349	-23.55	-17.2633	-11.9808	-18.2492	-17.7971	-8.9428	-10.3215	-9.96567	-3.25157	-5.17931	-7.36278	-0.714028	-4.53431	-9.44109	-7.2643	-6.4171	-5.19293	-8.41197	-6.03545	-11.591	-1.88253	1.01667	-4.40906	-7.46624	-15.9899	-10.2944	-11.0275	-11.4781	-16.0423	-13.1027	-15.0062	-8.18928	-16.8573	-12.0718	-11.1195	-19.5073	-9.58634	-14.2131
VEGF_Pathway	-9.56519	-16.3632	-13.3235	-5.75267	-9.0772	-15.0021	-13.6085	-9.0732	-12.7853	-17.5735	-19.3844	-14.2312	-12.5789	-13.213	-8.88161	-17.8854	-8.55843	-11.4829	-9.04697	-13.0036	-1.12023	-15.9265	-9.76567	-9.3875	-5.92496	-8.5046	-5.86982	-2.66198	-7.87539	-4.62828	-9.97442	-8.71459	-9.00738	-10.4303	-10.1525	-10.0948	-7.04537	-9.56941	-8.37954	-14.2798	-10.165	-11.2333	-10.8669	-14.1056	-13.3877	-8.32762	-16.3479	-17.2482	-14.5439
Estrogen_Pathway	-7.37014	-17.5313	8.68045	10.2757	7.07889	11.4283	-27.1596	-5.41999	-21.5584	-24.7727	-59.9984	-27.5441	-32.4139	-14.3201	-18.4085	-30.0953	-0.238729	-3.2774	5.40809	-28.834	7.0404	-50.0997	-5.18065	3.78481	-6.00365	-22.4657	7.40613	-8.55531	-19.9927	18.001	-23.1991	-4.11215	-3.66193	-18.4423	-37.1847	-10.4493	8.42811	-5.1293	11.3843	0.211428	0.408868	-2.39944	-8.03228	-30.8293	-3.79312	-0.331414	-25.4212	-29.4439	-17.1237
cAMP_Pathway_Endothelial_Cell_Regulation	-16.1688	-15.6512	-15.2504	-14.4199	-14.6335	-14.6839	-18.4199	-17.0079	-15.9959	-14.1334	-16.6113	-18.0821	-15.6128	-12.86	-14.5483	-14.8777	-12.0444	-16.0205	-18.7625	-13.866	-15.9693	-12.8623	-14.6061	-11.8652	-16.9877	-17.0623	-17.211	-15.3154	-16.0064	-7.81744	-13.425	1.46734	-9.94671	-11.8138	-16.3252	-15.2469	-15.9822	-17.5558	-15.7422	-14.3326	-14.6012	-13.7842	-14.8237	-15.098	-5.61499	-12.8858	-16.2399	-16.9001	-13.1096
AKT_Pathway	68.7071	-46.7921	-43.5204	-5.50757	-24.7792	-2.87174	-59.7022	5.6845	-11.5227	-49.0598	-83.1717	-9.21739	-44.4838	-54.7132	-26.0483	-32.8537	-11.9257	-8.85843	46.4607	-64.4684	70.969	-75.4549	38.0364	-5.71229	13.121	-2.86133	49.903	-0.316822	-23.8523	9.00165	-2.8514	-28.0951	-11.3477	-31.5278	23.1983	43.5524	-5.76544	-13.7613	-21.7023	-22.1979	-20.0006	-25.2475	-76.4823	-37.8516	28.9608	-17.6143	-52.4439	-91.6547	-74.3491
p38_m_Signaling_Pathway	68.9147	-50.4374	-44.0886	-10.4395	-26.586	-10.5766	-61.11	3.98464	-9.32794	-46.2152	-80.6652	4.16774	-41.9111	-60.5741	-29.8963	-29.705	-8.86448	-2.52797	62.0675	-67.486	81.7791	-78.9425	36.3933	-7.23491	13.5131	5.00879	51.0756	0.397678	-21.3684	2.81538	-1.58386	-31.7611	-16.7212	-31.4289	20.5702	41.1456	-7.45873	-12.8376	-19.2485	-23.3664	-23.1079	-26.6371	-75.8514	-40.0221	22.2015	-23.4667	-48.594	-94.6809	-76.1026
p38_p_Signaling_Pathway	68.9147	-50.4374	-44.0886	-10.4395	-26.586	-10.5766	-61.6923	3.98464	-9.32794	-46.2152	-81.1621	3.45158	-41.9111	-60.5741	-30.3545	-30.1708	-8.86448	-2.934	61.6069	-67.486	81.7791	-79.6314	36.3933	-7.23491	13.5131	5.00879	50.6566	0.397678	-21.3684	2.81538	-1.58386	-31.7611	-16.7212	-31.9634	20.1242	40.6772	-7.45873	-12.8376	-19.2485	-23.8718	-23.1079	-26.6371	-75.8514	-40.0221	22.2015	-23.4667	-49.2063	-95.1231	-76.1026
mTOR_Pathway	-21.0763	-20.6367	-1.7983	4.57326	2.45233	-3.66684	-34.5419	-10.16	-22.4029	-28.3716	-55.2609	-32.3674	-28.8949	-9.70401	-19.1605	-37.0501	-4.33342	-6.13013	-4.59194	-26.3169	-3.20229	-41.0292	-3.96212	-0.9489	-10.4731	-17.7867	4.25901	-9.73412	-20.6094	8.95029	-13.3044	-3.43537	0.182929	-24.43	-40.2813	-21.0842	2.896	-10.4013	2.15809	-10.7054	-0.229907	-4.50739	-18.4522	-32.2075	-15.141	-1.35211	-29.5759	-30.7781	-17.4249
RAS_Pathway	-8.02705	-35.4934	-10.2006	-2.10178	-10.9966	-20.6292	-33.0878	-15.102	-13.0873	-29.3394	-44.2836	-23.5456	-37.2581	-32.4351	-10.2808	-39.4381	-9.33047	-5.90065	4.05427	-25.8482	29.6964	-33.5979	13.7	-13.0882	-0.117757	-9.79079	10.4403	0.647564	-6.62578	0.231773	-4.47281	-18.5254	-13.7141	-13.7149	-11.3901	-11.5472	-7.77981	-9.39954	6.41946	-11.1103	-5.99238	-12.4283	-28.1837	-27.8561	-12.1964	-15.62	-31.7433	-38.9229	-43.563
JNK_Pathway	20.1407	-37.3321	-16.2056	-2.27598	-18.7855	0.870478	-44.6047	6.04151	-18.5215	-36.3502	-76.5242	-25.4815	-38.9497	-42.2304	-34.1078	-31.0358	-8.44502	-5.37959	17.0995	-49.734	36.2618	-77.7317	10.8386	4.98319	-4.22338	-17.9104	28.1984	-1.56192	-33.1696	14.7518	-19.8544	-17.858	-14.4227	-33.7147	-16.8099	9.16765	-0.50421	-14.015	-2.57031	-12.4394	-14.6446	-15.4017	-46.3669	-45.9466	20.881	-8.98612	-42.36	-61.5199	-41.3932
CREB_Pathway	-11.1204	-26.7613	-1.09016	-0.0252248	-4.47701	4.23748	-38.5954	-8.45587	-24.992	-29.563	-68.2543	-36.9996	-35.9446	-24.5104	-25.3464	-39.1769	-6.84637	-6.26092	3.95589	-38.5296	8.71205	-60.1088	-5.30431	-2.03024	-7.73876	-28.7369	5.06221	-12.3652	-25.4181	17.3577	-23.279	-6.43754	-7.55259	-26.7015	-34.6022	-13.7253	4.11414	-13.3971	-0.635613	-12.7784	-4.61085	-9.76239	-23.0799	-42.448	-1.09076	-7.30858	-37.0136	-36.8222	-25.2209
GPCR_Pathway	-3.80677	-26.0797	-7.12803	2.7947	-0.888141	2.09469	-42.6754	-10.4572	-23.4395	-32.3417	-76.7285	-36.562	-35.857	-25.2836	-28.2298	-38.5015	-2.73329	-9.72078	5.55133	-38.0117	18.4585	-54.6557	6.39437	-2.22766	-3.65617	-18.7251	13.3604	-5.20946	-23.4357	18.2611	-24.2008	-8.96141	-8.70704	-24.957	-26.0008	-11.7655	2.51933	-11.954	2.26021	-12.5302	-8.64921	-11.3888	-25.6314	-40.3869	-5.34533	-8.70809	-41.7719	-41.682	-39.8487
ILK_Pathway_Cell_Migration.Retraction	-14.5615	-36.54	-33.229	-18.4686	-5.96906	26.507	-54.5321	-4.10297	-33.5349	-26.3461	-56.0855	-46.3992	-12.3388	-24.94	-30.9334	-50.2441	-20.6097	-13.7545	-25.1064	-50.9331	-8.01424	-60.8107	8.42628	-3.28106	-5.48137	-31.4966	-3.60476	-1.32008	-33.1221	9.21028	-24.771	-11.8972	-12.1614	-44.9975	-32.0158	-10.4549	-5.17991	-19.5045	-19.8814	-28.6337	-12.1771	-12.7263	-51.1783	-55.1399	2.13109	-5.91634	-48.6247	-43.865	-14.1931
ILK_Pathway_G2_phase_arrest	-13.9683	-37.6699	-31.6701	-18.8666	-5.69456	25.8694	-55.8794	-3.97277	-33.2672	-25.5773	-60.0815	-46.8808	-10.8087	-25.7446	-26.8028	-52.3535	-21.1286	-14.2738	-25.671	-52.5679	-8.61559	-60.9113	9.57257	-2.30134	-3.30108	-32.2886	-1.46635	-1.70891	-32.657	10.7275	-25.4481	-13.1325	-12.641	-45.0698	-32.4751	-12.1366	-4.04436	-20.1739	-18.8491	-27.802	-10.3525	-12.0068	-52.0625	-56.9395	2.01417	-5.86438	-48.7971	-43.8121	-12.988
ILK_Pathway_Cell_cycle_proliferation	-13.9683	-37.6699	-31.6701	-18.8666	-5.69456	25.8694	-55.8794	-3.97277	-33.2672	-25.5773	-60.0815	-46.8808	-10.8087	-25.7446	-26.8028	-52.3535	-21.1286	-14.2738	-25.671	-52.5679	-8.61559	-60.9113	9.57257	-2.30134	-3.30108	-32.2886	-1.46635	-1.70891	-32.657	10.7275	-25.4481	-13.1325	-12.641	-45.0698	-32.4751	-12.1366	-4.04436	-20.1739	-18.8491	-27.802	-10.3525	-12.0068	-52.0625	-56.9395	2.01417	-5.86438	-48.7971	-43.8121	-12.988
SMAD_p_Pathway	-22.4311	-29.6708	-31.0543	-14.479	-21.9081	-19.9502	-35.7263	-20.7618	-29.6134	-32.1843	-34.3924	-34.8503	-31.0591	-27.2842	-31.7118	-30.423	-18.7639	-16.0276	-12.7809	-16.8591	-10.7734	-20.4507	-7.5614	-7.77947	-14.4781	-13.4887	-10.9023	-8.47499	-13.9161	-4.83134	-15.0763	-10.8264	-11.8434	-16.281	-26.0857	-28.8033	-18.2117	-22.3369	-20.0622	-27.7267	-25.0899	-24.6674	-22.178	-29.0535	-27.2591	-17.2426	-31.6137	-21.9666	-26.3746
SMAD_m_Pathway	-22.4311	-29.6708	-31.0543	-14.479	-21.9081	-19.9502	-35.7263	-20.7618	-29.6134	-32.1843	-34.3924	-34.8503	-31.0591	-27.2842	-31.7118	-30.423	-18.7639	-16.0276	-12.7809	-16.8591	-10.7734	-20.4507	-7.5614	-7.77947	-14.4781	-13.4887	-10.9023	-8.47499	-13.9161	-4.83134	-15.0763	-10.8264	-11.8434	-16.281	-26.0857	-28.8033	-18.2117	-22.3369	-20.0622	-27.7267	-25.0899	-24.6674	-22.178	-29.0535	-27.2591	-17.2426	-31.6137	-21.9666	-26.3746
ILK_Pathway_Regulation_of_intermediate_filaments	-15.9645	-38.8135	-33.7079	-19.4809	-6.49256	25.3362	-57.2716	-5.65496	-35.6331	-27.8301	-57.7787	-48.4638	-13.9494	-25.9352	-30.9334	-52.1497	-21.1941	-14.253	-26.0058	-52.8855	-7.28412	-61.4425	8.21554	-3.28106	-5.48137	-31.991	-4.04448	-1.32008	-33.1221	9.97467	-24.771	-13.3547	-13.9846	-45.9566	-35.1296	-11.6451	-5.17991	-20.4619	-20.2948	-29.7477	-13.1649	-13.293	-52.7103	-56.7053	0.408757	-6.76357	-50.1201	-45.6551	-15.3764
ILK_Pathway_Cell_adhesion_cell_motility.opsonization	-15.9645	-38.8135	-33.7079	-19.4809	-6.49256	25.3362	-57.2716	-5.65496	-35.6331	-27.8301	-57.7787	-48.4638	-13.9494	-25.9352	-30.9334	-52.1497	-21.1941	-14.253	-26.0058	-52.8855	-7.28412	-61.4425	8.21554	-3.28106	-5.48137	-31.991	-4.04448	-1.32008	-33.1221	9.97467	-24.771	-13.3547	-13.9846	-45.9566	-35.1296	-11.6451	-5.17991	-20.4619	-20.2948	-29.7477	-13.1649	-13.293	-52.7103	-56.7053	0.408757	-6.76357	-50.1201	-45.6551	-15.3764
ILK_Pathway_Regulation_of_junction_assembly_of_desmosomes	-15.9645	-38.8135	-33.7079	-19.4809	-6.49256	25.3362	-57.2716	-5.65496	-35.6331	-27.8301	-57.7787	-48.4638	-13.9494	-25.3925	-30.9334	-52.1497	-21.1941	-14.253	-26.0058	-52.8855	-7.28412	-61.4425	8.21554	-3.28106	-5.48137	-31.991	-4.04448	-1.32008	-32.7071	9.97467	-24.771	-13.3547	-13.9846	-45.9566	-35.9075	-12.1511	-5.17991	-20.4619	-20.2948	-29.7477	-13.1649	-13.293	-52.7103	-56.7053	-0.231816	-6.76357	-50.1201	-45.6551	-15.3764
ILK_Pathway_Wound_Healing	-15.9645	-39.7187	-33.7079	-19.4809	-6.49256	25.3362	-58.0077	-6.44658	-36.3011	-29.0728	-58.8951	-49.1849	-14.9034	-27.2486	-31.7398	-52.8737	-21.7912	-14.8794	-26.0058	-54.0443	-7.28412	-63.2793	8.21554	-3.28106	-5.48137	-32.8933	-4.04448	-2.19029	-34.2337	9.97467	-25.4871	-14.0374	-14.9818	-46.9076	-35.8925	-11.6451	-5.17991	-20.4619	-20.2948	-29.7477	-14.0321	-14.2643	-53.5429	-57.641	-0.284906	-6.76357	-50.1201	-46.5074	-16.1759
Androgen_receptor_Pathway	-17.2022	-31.9389	-13.8055	-6.78788	-8.81539	-5.9095	-44.6142	-15.8712	-36.4375	-40.5853	-69.6185	-47.1409	-38.4399	-26.979	-39.3424	-48.6686	-11.1468	-9.75167	0.513975	-31.6796	5.32612	-53.9826	-5.20831	-0.913435	-12.2889	-32.7197	-2.11133	-12.6773	-25.611	12.5805	-28.7819	-4.92202	-4.36566	-22.9945	-35.3255	-20.9981	-4.24017	-18.7903	-5.41528	-23.2542	-11.5573	-18.4616	-23.433	-49.4319	-12.5417	-13.3121	-43.0342	-32.4163	-27.3347
ILK_Pathway_Apoptosis	-16.8327	-41.9014	-33.4801	-19.556	-7.65846	22.2712	-61.1754	-7.8439	-38.5409	-30.3348	-64.9349	-51.8139	-15.6346	-27.6863	-29.0659	-57.0154	-22.5506	-15.9313	-27.0945	-54.769	-7.8596	-65.164	8.61083	-3.14599	-4.77408	-33.8927	-2.42169	-3.495	-33.9986	8.96107	-26.444	-15.1223	-14.1622	-46.8216	-35.2468	-17.42	-4.76131	-22.7169	-20.2016	-29.9873	-11.6966	-13.6458	-53.9142	-59.4557	-1.8055	-5.86438	-52.1078	-46.1942	-15.286
GSK3_Pathway	-37.5536	-28.4163	-7.80144	5.67545	-5.61097	-2.88746	-43.109	-14.8169	-41.3953	-39.6049	-80.4096	-58.9986	-44.1033	-21.4922	-40.3247	-49.332	-7.43632	-5.83234	-13.5326	-36.018	-18.9427	-61.3824	-0.868717	1.44762	-18.9084	-26.0458	-5.96658	-2.87591	-28.4065	18.1815	-28.151	-3.8345	5.6433	-27.9129	-64.772	-35.928	-0.164649	-16.1998	1.75046	-18.9849	-13.0668	-17.5251	-25.3347	-56.9719	-12.4943	-12.482	-51.4668	-38.7203	-27.245
ERK_Signaling_Pathway	30.8168	-69.9347	-54.6447	-13.2317	-25.9296	23.7715	-98.3622	3.63591	-40.9409	-59.9757	-119.468	-46.5259	-38.8322	-67.8496	-48.4048	-66.8856	-17.3378	-17.9034	14.8631	-101.797	49.087	-125.615	37.8078	-5.22681	8.67754	-27.771	35.6809	5.92142	-49.2649	18.0674	-26.7716	-33.5499	-17.0728	-63.4413	-17.0214	26.6461	-6.23131	-27.0012	-31.3425	-39.6162	-25.7324	-22.9584	-108.921	-88.5528	25.9773	-19.2673	-81.9221	-106.332	-69.5604
Integrin_Signaling_Pathway	-24.1978	-51.1582	-44.0362	-21.7917	-10.3238	8.93178	-75.1127	-11.5463	-44.5737	-42.9766	-73.951	-61.2853	-27.1002	-35.991	-34.4035	-70.3552	-23.7241	-22.7417	-31.391	-59.0485	1.26434	-70.4336	3.3891	-9.5013	-11.0589	-33.1906	-1.71709	1.43375	-36.4437	7.4153	-31.1086	-19.3968	-22.4885	-46.4916	-41.8961	-24.7074	-12.7477	-29.656	-26.1745	-42.3569	-19.8954	-16.6843	-52.5341	-64.6475	-11.5624	-11.1327	-59.6512	-57.1465	-29.4714
PAK_Pathway	3.03892	-56.3011	-55.3742	-29.9806	-40.7911	-20.5606	-62.687	-16.7331	-40.1057	-54.2965	-80.2993	-31.1772	-50.4609	-56.6377	-41.7639	-43.1979	-26.6552	-39.9239	-6.09929	-76.4446	0.691878	-76.376	-16.0676	-31.9205	-26.8298	-39.9381	-8.89666	-20.3602	-48.4082	-4.24722	-35.4852	-19.0199	-26.9898	-45.2627	-35.8941	-8.63775	-23.1328	-42.424	-41.4056	-40.014	-34.8451	-43.081	-65.9822	-50.3578	1.60988	-33.1245	-59.3721	-75.8118	-65.1976
MAPK_Signaling_Pathway	-25.8008	-73.7104	-39.5839	-14.2189	-7.61922	16.2958	-101.089	-15.7909	-66.4106	-62.2584	-134.214	-92.9263	-57.3506	-53.7923	-61.0554	-96.2986	-23.0031	-22.3719	-20.0691	-92.8117	4.0005	-129.162	2.48366	-10.7893	-15.0537	-52.8216	2.82021	-1.84524	-59.9291	21.93	-49.1608	-24.0101	-25.006	-70.4634	-73.6477	-29.5119	-3.02402	-31.0651	-14.5873	-44.5282	-17.9368	-23.1931	-80.5467	-96.2316	-11.6009	-16.5563	-93.4362	-85.389	-50.6121
cAMP_Pathway	-53.3963	-62.252	-31.2634	-13.0573	-18.7236	-27.331	-71.9426	-38.9722	-59.3247	-65.4639	-101.448	-76.9261	-60.8752	-48.5342	-54.4574	-75.589	-26.9457	-27.8292	-22.854	-61.7512	-16.7716	-86.2517	-31.504	-21.8098	-29.6143	-48.2192	-19.8794	-35.8886	-45.3901	3.98592	-51.0919	-1.11159	-10.7088	-43.1944	-88.8863	-48.0576	-23.9787	-38.7735	-26.7885	-39.0582	-32.7185	-42.5681	-56.0085	-80.2324	-36.0297	-33.148	-65.894	-66.5803	-56.7587
ILK_Pathway_Cell_Motility	-42.3915	-66.18	-60.2604	-38.8443	-30.8663	0.62304	-86.6339	-32.2013	-65.8577	-54.8531	-85.4274	-78.1768	-36.9442	-46.4502	-52.6341	-83.8669	-39.7141	-42.8503	-57.8565	-76.6879	-35.4015	-84.8447	-17.4281	-24.9139	-32.4866	-61.924	-32.4983	-21.6105	-58.2969	-4.50414	-49.5815	-21.1672	-33.3553	-66.5472	-64.0354	-41.9344	-26.5908	-49.4813	-39.7215	-56.02	-35.5512	-36.6593	-77.0826	-82.6611	-14.4252	-27.8535	-81.3167	-72.9647	-42.5649
ILK_Pathway	-82.1537	-104.114	-74.1224	-36.1374	-33.3347	-10.5732	-141.017	-52.1494	-100.19	-102.562	-168.061	-143.282	-88.0113	-74.1293	-90.3957	-133.424	-46.4149	-56.1393	-75.5098	-120.302	-48.9307	-151.501	-28.9953	-28.9758	-55.0016	-88.5061	-41.6428	-34.0049	-90.0113	10.7347	-78.0909	-25.5952	-41.4036	-101.876	-129.453	-77.2471	-36.158	-68.1676	-44.5256	-75.8683	-50.6953	-51.4179	-110.562	-132.024	-32.5596	-37.9681	-131.266	-106.147	-72.1193
[truncated: 38 more columns]
