# Supplementary material for: In silico analysis of pathways activation landscape in oral squamous cell carcinoma and oral leukoplakia
Source: Cell Death Discov. 2017 May 22;3:17022–. doi: 10.1038/cddiscovery.2017.22 (PMC5439156; doi:10.1038/cddiscovery.2017.22)
Supplement: Supplementary Table 8 [file cddiscovery201722-s8.xlsx]

## Sheet: Supplemental Table 8
Pathway	GSM652761	GSM652770	GSM652779	GSM652781	GSM652782	GSM652801	GSM652802	GSM652812	GSM652813	GSM652814	GSM652820	GSM652828	GSM652831	GSM652834	GSM652841	GSM652843	GSM652845	GSM652786	GSM652789	GSM652790	GSM652799	GSM652803	GSM652804	GSM652808	GSM652811	GSM652817	GSM652821	GSM652822	GSM652826	GSM652829	GSM652833	GSM652838	GSM652844	GSM652846	GSM652762	GSM652765	GSM652766	GSM652768	GSM652783	GSM652784	GSM652785	GSM652792	GSM652797	GSM652798	GSM652805	GSM652819	GSM652824	GSM652827	GSM652836
Ubiquitin_Proteasome_Pathway	6.3517	7.58702	24.1049	11.9079	26.1293	7.28294	19.9956	5.08969	14.5838	20.2842	23.8845	30.9251	19.2955	23.3258	33.0083	9.79791	12.3102	8.33349	11.3854	7.64987	4.82517	14.1446	-3.12367	-1.8118	11.4282	4.57661	5.05028	6.92889	8.971	2.33435	2.79184	3.59246	3.93176	9.21933	9.36566	14.7721	17.7723	13.7154	20.1286	20.959	20.9042	21.3895	27.628	27.9552	8.92168	14.3866	26.5768	15.1429	17.5151
Caspase_Cascade	-0.541064	24.8406	-5.15412	-8.33129	-8.76584	-8.20404	32.209	-0.144131	23.3582	19.0023	55.5672	28.0604	26.4187	16.6126	15.1036	29.2261	0.283738	4.37037	-8.34917	31.4628	-12.7086	52.8956	4.47057	-1.08803	-2.58421	20.7807	-14.4702	0.84903	19.6278	-18.6566	14.2142	9.35407	3.69486	17.3619	28.0651	5.89729	-11.3406	8.52407	-4.97569	8.51189	-3.11527	6.70423	21.8074	33.5483	2.46507	3.45829	29.3666	27.4133	20.2959
BRCA1_Pathway	17.1901	9.43197	8.85002	-1.19809	10.3012	8.91113	12.7286	10.1983	16.0689	19.4216	10.7148	16.1855	12.7156	4.49858	23.4759	17.6805	7.14463	1.66411	8.59284	0.483075	8.83702	6.3307	9.58184	2.10034	15.4547	5.43078	10.7588	0.896202	6.55766	4.60806	0.0527084	-0.404023	-1.24592	3.93317	19.6703	14.2137	8.53724	12.8828	9.34569	11.359	13.3664	6.96087	8.87341	7.8043	17.11	11.7807	10.3296	11.5193	9.35359
Glucocorticoid_Receptor_Pathway	42.7804	-0.800242	-6.24415	-1.1955	-0.0795946	1.78533	4.02843	17.4847	15.2331	5.16152	5.62416	33.3803	-1.10349	-9.94502	16.8364	9.79757	4.89962	4.00617	46.6639	-9.44959	46.5938	-3.87559	10.7259	7.87843	12.5879	11.0708	27.3783	11.606	6.79821	1.06961	0.354441	-9.53498	-5.56029	0.672056	34.7654	35.0927	9.51737	9.98139	7.14469	2.71474	8.38921	1.88889	-12.0104	11.1744	20.2715	5.51454	8.15123	-21.8994	-8.30102
Mitochondrial_Apopotosis_m_Pathway	3.82339	9.25031	3.50432	0.513601	3.3073	-4.57132	19.2365	0.742687	19.4205	13.7936	31.0875	11.1558	12.918	14.3656	13.1291	16.4756	4.49726	4.60054	-4.12321	20.5653	-0.0895988	28.2647	5.86047	4.3494	5.79363	17.9526	-0.900235	3.59866	10.9083	-7.09821	11.6718	1.541	1.94952	16.4418	13.4419	10.5991	-5.15653	4.17615	-0.723954	0.462631	-1.34618	9.53667	17.2634	20.9395	-6.9137	-0.39486	14.182	15.4071	4.50117
Transcription_of_mRNA_Pathway	4.67727	8.99356	12.5575	9.62065	11.1586	5.33712	11.9487	7.42036	10.792	9.60997	13.0339	13.4336	5.80068	10.1917	18.8874	8.80589	7.16488	4.36748	5.65216	3.66468	2.30778	5.85836	-1.30612	5.92407	3.85384	1.09525	3.15266	0.33206	6.09039	4.13269	0.079731	2.03392	2.16605	2.89726	3.30543	8.04771	10.0631	10.807	12.2031	13.1594	12.1869	11.2481	13.571	11.5797	6.61922	11.5033	13.0143	5.70067	14.3154
Mismatch_Repair_Pathway	2.04345	4.82154	4.43533	1.08174	5.08948	4.60514	6.63782	5.11918	9.38867	11.9814	6.12633	9.45058	6.23427	2.07658	13.3672	7.65252	5.30183	2.9558	6.45049	0.865357	2.12299	2.95325	-0.606021	1.89437	5.92955	4.05733	3.34789	0.415831	5.60544	5.14646	0.486312	2.75483	0	5.25147	3.40503	7.50561	2.67784	3.62424	4.38523	7.25716	11.1108	6.5645	6.85101	1.34998	7.15321	4.64567	5.90993	8.63239	8.93638
p53_Signaling_m_Pathway	11.1166	2.2483	2.36023	-0.909827	3.9199	5.39559	4.61435	5.3025	8.03235	3.5178	3.12567	10.7945	7.32484	-3.14372	4.13578	6.09611	1.82261	3.42404	5.03328	-1.02328	2.34068	3.47819	2.22508	-6.2297	4.62418	5.2173	3.15827	5.4158	5.34853	3.71858	-0.454037	-0.816734	1.41244	-0.401064	9.33129	11.7605	3.03298	6.16466	2.85439	2.55709	2.12323	3.86936	3.07564	6.56255	3.44471	-0.653614	6.87283	-2.31071	0.392553
IL_6_Pathway	45.0491	-12.0348	-15.109	0.100175	-10.8294	-6.01777	-11.8736	12.8434	8.24923	-8.74478	-10.7005	25.8653	3.60937	-20.2914	15.7757	5.79074	-2.25953	-5.05379	39.5757	-23.9129	32.5668	-20.7704	17.928	-2.65798	18.5082	20.2926	26.4603	10.3512	4.6905	-1.8019	12.7113	-13.7129	-6.41289	-1.80328	25.4596	43.5268	-1.08353	-0.509052	-14.3495	-3.97363	-0.482917	-8.47759	-33.0033	-1.63115	12.638	-4.58851	4.45477	-32.6913	-22.6086
PTEN_Pathway	-0.578965	6.42013	1.00707	0.0960292	0.89325	5.08378	6.71437	1.74601	3.97313	3.86136	11.831	5.32405	1.94569	2.53598	-5.20895	8.13109	0.649604	3.18352	-0.866365	7.8691	-3.84503	6.38056	-0.23362	-1.15364	-3.16651	0.730808	-3.36301	-0.236242	0.92959	-0.993147	1.68671	3.51783	0.400692	3.99207	-2.58297	2.53884	-0.168287	2.37765	3.94627	2.6489	-2.54718	1.38537	4.54064	4.78001	2.89727	1.06931	5.22347	7.16341	2.20417
AHR_Pathway	4.511	0.619911	3.76427	-0.425557	3.8096	3.12464	5.61421	2.40783	3.31669	4.74735	4.03153	5.47641	1.00272	0.46753	5.16355	0.737694	1.85568	0.349036	3.09953	1.52567	4.07299	4.81237	0.522743	0.551375	2.43637	0.84244	2.7983	2.6594	2.38939	2.85973	0.0437446	-0.393713	-1.9882	1.04673	2.66894	4.94504	2.38492	2.55932	3.03968	2.51093	3.70626	3.23578	7.31205	4.62069	1.67741	1.83535	4.3712	1.36051	3.3527
TNF_m_Pathway	5.71785	1.23975	1.58547	1.17488	1.54756	1.07866	0.843763	3.69926	4.97557	3.38706	2.39051	5.42634	2.66768	0.91179	4.04523	2.8618	2.11068	2.60122	3.31412	-1.20805	2.93841	2.50074	1.38495	2.0464	2.24164	2.40292	1.86101	1.38889	1.88036	-0.536259	0.898264	-0.67767	0.867265	0	6.20759	6.9518	1.05412	2.99637	3.30659	3.18862	1.90201	3.39483	0.397987	4.39048	2.10898	1.83771	0.653136	-2.08591	1.99736
Chromatin_Pathway	2.87372	3.98847	2.83883	1.09915	3.32199	4.1856	1.9555	1.98669	3.234	5.34753	-0.978737	-0.0736274	0.525121	1.97259	4.95992	3.11712	2.39335	0.141765	-0.245474	-1.94127	1.26102	0.891107	1.10415	1.31097	1.80505	0.275572	0.508265	0.369894	0.658566	2.12937	-1.26789	0	-0.882638	1.34443	3.5163	1.47826	3.64762	3.78872	2.78577	2.18524	3.03691	3.19613	2.40051	0.169729	4.24285	3.32563	0.960364	4.25872	2.15195
Wnt_Pathway	-5.00437	-6.51716	17.8602	16.1368	17.4786	2.95823	-4.5458	4.67456	9.15254	-1.11498	-4.84276	3.52475	-3.56153	0.214753	17.1866	-3.39896	9.77401	-2.54906	5.78195	-15.4611	15.2593	-22.2756	-2.07495	-5.65764	10.3164	-1.48603	9.45072	12.9323	2.89578	3.86261	-7.06547	-8.48766	-8.11751	-8.17215	-15.1832	6.17133	18.114	9.84437	23.4711	-0.286466	11.7263	9.31496	1.70787	1.78462	-0.296904	8.42996	-4.2304	-6.87504	2.48562
Nucleotide_excision_repair_effect	-2.61513	2.25944	3.48075	0.594995	4.26567	-1.59463	1.94519	3.38924	3.23121	3.08561	1.03637	1.7038	0.970097	1.74111	5.34258	0.433787	1.09471	1.74265	1.49782	0.324571	1.22051	1.99405	-1.10885	1.08136	2.36237	0.694488	2.11482	0.128856	1.42664	1.52654	0.823108	0.894085	1.30669	0.659079	-4.21291	0.255737	1.96158	1.25958	0.784312	-0.120929	4.65687	3.45178	4.65361	2.48694	-0.271121	3.17374	1.243	3.27173	2.77675
Interferon_Pathway	9.87518	-0.846328	0.320267	-1.93254	1.63221	-0.68831	-2.71999	1.17013	4.7781	-1.65969	-0.026514	7.29378	2.48216	-3.05257	6.76295	3.0803	2.29945	3.03569	4.97389	-1.53591	6.05419	4.27564	7.2457	-4.86219	3.88449	4.50673	5.82836	1.85642	3.24701	-0.374176	-0.847913	-3.68661	-2.6032	-0.121031	7.00967	5.26521	2.76747	1.05992	0.401477	0.905414	0.16075	3.25632	-2.09081	0.177155	1.49753	0.744469	0.386139	-1.70392	-7.31349
ATM_Pathway	5.24117	2.85801	-1.12497	-0.633285	0.442252	1.78201	0.266676	1.40217	5.00623	5.25752	1.46298	0.904674	1.39908	-0.436274	-0.1315	4.56954	1.62293	1.09279	-1.48645	-0.341378	2.01383	1.2978	0.505593	-0.247269	1.36351	-0.282765	0.953334	-0.173757	-0.446029	-0.671559	-2.12837	-0.221003	-0.049675	1.02967	6.99792	3.76445	0.546214	3.72333	2.68813	2.13403	-0.665317	-1.70284	0.49954	2.01103	4.20364	1.71488	-2.97734	1.46569	2.15253
TRAF_p_Pathway	14.8827	-2.44975	-10.4254	-6.58599	-2.56131	-5.40341	-1.03615	2.56188	0.785024	1.28188	-7.53928	12.1734	-1.00268	-13.098	0.585796	-3.68199	-5.44153	2.98313	8.55716	-3.87619	18.6409	3.6161	4.83054	-4.84232	2.28516	1.8802	11.9609	6.14966	-1.50472	-2.69134	1.35369	-0.235409	-2.82281	-1.30401	16.576	12.7219	-4.88004	-1.0166	-1.03876	-4.69902	-3.53989	-6.06143	-5.73472	3.79575	11.362	-4.62979	-1.57877	-7.78568	-7.64017
Circadian_Pathway	0.930851	-0.673296	1.30652	1.48448	1.82579	-0.372255	1.14352	-1.12552	1.12264	2.24402	-1.60386	-0.114112	1.05134	0.236398	2.89631	0.652051	1.6525	0.065864	1.64059	-0.230662	0.947904	1.21935	0.611086	0.502083	1.28973	2.01278	1.22253	-0.957233	1.35968	0.547014	-0.0709364	-0.379485	0	0.501324	-0.531699	-1.81094	1.46274	0.0417994	3.47033	1.62223	0.615777	0.0469919	-0.635676	-0.0349281	-0.69787	1.04335	0.992351	0.692866	0.32217
TRAF_m_Pathway	1.05149	1.04358	2.09611	-0.491172	2.0744	0.542193	0.740337	0.709503	1.40905	1.70432	2.57698	2.08165	0.973809	0.902967	2.27437	-0.12754	0	2.30738	0.638279	-0.582873	-0.971607	1.9104	-0.719112	0	0.213578	0.817891	0.0746307	1.88419	0.948819	0.494232	-0.605593	-0.104806	-0.540835	0	-0.170665	1.04943	1.22332	0.101636	1.61099	2.11486	0.593817	3.70195	1.48753	2.16835	-1.02648	1.79347	0.517914	0.944558	2.05714
Cytokine_Network_Pathway	2.71158	0	-2.26373	-3.3087	-0.568843	0.507307	4.28096	-1.17916	-1.09399	-1.22205	-2.26894	4.32276	-0.563752	0	0.948062	0.351888	-1.78097	0.539222	5.48673	0.96258	2.43096	3.3683	-0.264945	-2.80009	-0.76072	0.267635	2.12796	3.17082	0.62485	0.0808221	-0.567863	2.52566	2.30851	1.61724	3.9676	4.1522	0	0.453752	-0.492809	-3.99014	-0.227392	-2.48951	-0.0385641	3.5296	-3.77495	0	-1.57863	-1.43398	-1.81169
HIF1Alpha_Pathway	0.970638	1.52883	-2.53327	1.00173	0.539978	-1.81125	-6.27007	1.20124	2.93827	1.28377	-2.8764	-0.41715	1.16532	-3.77649	2.97386	-1.36036	-0.169376	-1.21868	0.176084	1.23537	2.92918	-3.82943	1.0046	-0.0715257	2.63375	-1.35195	0.471327	1.55289	0.0306332	2.36496	-4.22386	0.543877	-2.00377	-1.92779	-5.58908	-2.72789	-1.81672	-1.23457	3.38638	0.00089255	1.90893	1.53794	4.71779	3.84216	-1.0576	1.91867	0.150246	-1.76757	1.74451
TNF_p_Pathway	0.959196	-2.11721	-3.20803	-1.42266	2.20788	-5.51571	-3.8648	-2.24166	1.02272	0.183147	0.61536	2.9053	1.02205	-0.789691	2.17064	-2.12781	0.286751	0.529698	3.67342	0.46023	3.07945	2.58023	2.41403	0.479887	0.907546	2.39619	1.64902	4.00239	3.82947	0.30049	2.83483	-2.36888	-0.594189	1.01021	0.686404	-0.164474	-1.64575	1.31991	2.0598	-1.06481	0.151435	-0.424688	-1.3781	0.0210522	-3.40922	-0.613049	-2.12304	-6.52144	-3.27181
NGF_m_Pathway	-0.355666	-0.255165	0.114943	1.88058	0	-1.68956	-1.47771	-1.0624	0.0830601	2.02783	-1.13992	-2.46795	-1.37179	-0.155777	-1.07012	-1.29139	0.465157	0	-0.478649	1.02275	0.95249	1.97043	-0.49665	-2.69141	-1.8937	-0.372256	0.42604	0.622835	1.14801	0	0	-0.424821	0.426763	1.41688	-0.609447	-2.87554	0.531849	0	0.452982	0.785766	-2.03403	1.90741	1.84412	0.144765	-2.87727	-0.462363	-0.348085	0.604158	-1.1035
STAT3_Pathway	67.279	-24.1646	-37.6618	-9.33226	-21.9465	-14.8067	-22.513	11.9689	9.37683	-18.643	-24.1847	27.8571	-9.77757	-33.5407	1.58857	3.01847	-6.83897	-2.49371	48.453	-34.1436	63.118	-27.9538	29.1482	-4.09269	18.8371	19.9034	40.869	4.00309	-0.43769	-8.75283	14.7826	-23.5831	-8.09533	-6.24559	42.3657	47.0936	-7.44235	-3.47027	-20.3829	-13.1698	-11.984	-17.3294	-51.1981	-0.579683	16.3779	-13.1961	-6.22789	-58.364	-46.1351
CD40_Pathway	0.95019	-2.34099	-1.08842	-1.74565	1.18074	-1.86291	-2.73055	-0.874556	1.13507	0.767801	-4.54979	1.44921	-1.3758	-2.57392	3.63694	-6.4999	-0.179466	-2.68279	0.566689	-0.978707	3.42506	1.56991	2.02028	-0.547113	1.81721	1.30545	2.56382	0.999438	2.15645	0.410512	0.278524	-1.15509	-0.918386	0.920416	4.74154	-0.71123	-0.813013	-1.58565	2.21298	-0.302673	-0.460752	0.0804482	-3.96877	-0.451047	-2.5479	-1.45979	-1.07115	-3.33623	-3.31597
Hedgehog_Pathway	-1.63462	-1.1095	0.165599	0.532099	0.610616	-0.976792	-2.13678	-0.787624	-1.30654	-0.76772	-1.16913	-3.71323	-3.45523	-1.70417	0.764962	-0.807503	-0.470742	0	-1.15619	-3.08001	-2.10143	-1.42428	0	-0.898052	-1.37387	1.02289	-0.398416	-0.0865806	0.477641	1.022	1.5902	-0.529605	-1.67691	-1.5354	-3.54847	-0.88916	-0.065983	0.639785	-0.817931	0.578649	0.497742	0.55002	-2.53325	-1.76469	-1.99716	-0.647618	-0.893737	0.422951	0.238067
JAK_mStat_Pathway	1.61083	-2.151	-3.29466	1.07428	3.46157	-5.6228	-6.34025	-2.33338	-1.14462	0.771794	-0.677518	1.95985	-1.4842	-4.07369	7.12355	-3.15715	1.10578	-1.86928	0.755243	-1.24936	4.30748	1.00835	0.898768	-1.29371	1.88424	4.69004	1.28729	2.92119	3.36413	-0.660205	1.10638	-2.67386	-3.56601	-0.384116	-0.301696	-3.93624	-1.49484	0.591662	0.716912	0.356308	2.21871	2.19095	-1.54373	2.32844	-6.31594	1.96811	-2.68222	-5.49969	-4.79094
IL_2_Pathway	18.6412	-6.80517	-14.9313	0.496594	-7.27087	-9.58317	-9.90715	-4.32775	8.82095	-3.71494	-10.1197	7.80512	-6.8975	-17.7286	9.73491	-2.13407	0.613976	-0.00352406	13.8617	-2.93555	38.8933	-5.44405	15.2467	2.84863	14.2886	8.37384	19.0256	1.88591	4.33693	-0.291491	3.90783	-9.61327	-10.4593	0.471755	26.9797	1.27329	-4.04286	-0.804873	-3.51928	-9.53173	-1.70288	-4.78792	-18.3446	0.942865	3.52927	-2.8595	-7.34158	-24.9286	-14.2299
Hypoxia_induced_EMT_in_cancer_and_fibrosis_3	-1.97033	-3.23361	-1.28904	1.05004	0.619294	-0.0259071	-3.58061	-0.704058	-1.87498	-3.65403	-4.60144	-1.22514	-1.74741	-1.49722	-2.85351	-4.07236	-0.228618	1.34504	-1.61004	-2.60456	0.482697	-4.44375	1.0999	-0.49539	-0.245071	-0.164235	0.594405	1.23565	0.613633	1.6067	0.190906	-1.06438	-0.414791	-3.60395	-5.7422	-2.02558	-0.473602	-1.72837	-0.580419	-3.89581	-0.952203	-0.286346	-1.83661	-5.06294	-3.36993	0	-3.21737	-3.2807	-1.7932
Notch_Pathway	-4.57246	1.02705	-1.51475	-0.48323	-0.642305	-6.30436	-7.33745	-2.86566	-2.034	-2.14695	-5.80195	-8.06924	-2.20376	0.990043	1.17674	-0.921102	0.127528	-0.406542	-4.50395	0.563262	-1.23874	-0.250237	0.0280445	-0.68344	-0.742225	-1.44013	-0.111696	-0.569899	-1.91059	-0.604347	0.246524	0	0.504315	-1.96158	-5.30759	-5.78774	-1.98115	-1.82074	-0.217885	-2.05456	1.54571	0.13823	0.478849	-1.43619	-2.5891	1.85219	-3.3647	-1.34533	1.42778
FLT3_Signaling_Pathway	3.58966	-4.02457	-3.21172	1.39045	-1.56927	-8.842	-7.48008	-2.31746	-3.02074	-3.77538	-9.76718	-3.09626	-2.72919	-3.62662	3.90589	-7.57785	-0.943207	-1.53203	0.399994	-3.67576	6.17958	-1.84459	3.27369	-2.16324	2.25913	0.725237	4.39465	2.63341	2.20005	-0.00480086	0.692962	-5.02918	-3.69748	-1.78693	3.39977	-3.58467	-1.57421	-2.62329	-0.885264	-3.55988	-0.966188	-1.32802	-6.30813	-2.97892	-7.44018	-1.48079	-6.77913	-11.4757	-8.08913
IL_10_Pathway	-0.89979	-4.2913	-6.60052	-4.17832	-0.600677	-6.98723	-1.76776	-2.6674	-4.43056	-2.00659	-8.52338	0.204896	-3.96842	-3.62144	0.815437	-7.651	-3.46414	-2.61853	3.8282	-0.798045	2.28303	-1.30012	-1.51242	-2.25302	-1.93576	-1.19439	1.18788	0.828696	0.143637	-0.481532	-2.24446	-1.90244	-2.52972	-3.05678	-3.01267	-1.09616	-1.82581	-3.0436	1.52457	-4.12121	-0.563829	-2.33745	-6.96807	0.837878	-8.82278	-0.193424	-4.07357	-8.95945	-4.03095
ErbB_Family_Pathway	-10.7155	-6.28913	-3.86238	-0.0570542	2.01394	-12.615	-8.02565	-5.16384	-4.04463	-4.13711	-12.4718	-1.93522	-4.76794	-1.1334	2.71457	-7.87411	-0.377718	-3.08266	-3.43336	-6.3014	0.438128	-0.00874457	-1.82702	-3.43821	0.946817	-0.560426	0.572088	8.92558	3.61381	4.14535	-4.20837	-4.32937	-2.54804	-1.42053	-9.24749	-9.96397	-3.95205	-3.28551	-0.613659	-4.81744	1.58595	-1.32413	-2.19797	-0.0195541	-15.5777	-1.24794	-5.75037	-7.80095	-4.82917
IP3_Pathway	11.3778	-14.2128	-5.16712	-6.97137	-11.1245	-5.74747	-15.3488	-1.37442	-0.100165	-10.3884	-23.2589	-10.1979	-12.5025	-17.8726	-12.8813	-11.6423	-1.61305	3.38105	6.91577	-15.9815	29.9248	-29.1866	14.1907	-1.29864	3.94238	-11.2754	12.4142	-3.08501	-6.1873	3.564	-2.15031	-7.06005	-3.03863	-10.3351	15.092	3.6082	-0.931048	-2.84244	-1.26207	-10.5326	-4.8632	-8.43777	-18.0907	-21.1844	13.9267	-8.16252	-16.6698	-26.1466	-20.9922
Chemokine_Pathway	40.7005	-28.6888	-24.4314	-6.22272	-9.53934	-20.8082	-28.1317	0.839636	5.83332	-16.4775	-32.2935	6.19482	-15.5782	-27.2075	2.98982	-5.73797	-5.08561	-13.2714	22.9609	-33.0994	44.3002	-27.9112	19.6878	-5.59255	14.8872	4.74862	25.9546	-3.52729	-6.91138	-6.33357	4.37304	-15.8508	-12.0539	-8.75282	24.454	25.8039	-10.7361	-2.92046	-12.9378	-10.792	-10.6058	-17.0582	-36.0635	-13.1068	9.79702	-13.8335	-11.7706	-38.7903	-37.063
HGF_Pathway	2.21884	-12.5023	-8.09275	-5.66268	-4.02289	-8.98065	-17.6407	-4.93576	-4.49729	-9.98546	-11.0394	-8.01646	-5.22867	-7.81487	-1.85068	-15.4338	-3.28018	-3.09987	0.270708	-6.96239	12.055	-2.96224	5.57955	-4.20158	2.49181	-1.97025	5.3076	6.98179	0.94855	0.0256642	-2.593	-5.61094	-4.84146	-4.41408	-4.84617	-3.40861	-4.38358	-4.77941	-6.51268	-10.0515	-5.22533	-3.32104	-9.99853	-6.05497	-8.63796	-5.55502	-9.93692	-13.1713	-13.415
MAPK_Family_Pathway	28.7772	-19.5547	-23.6073	-9.8062	-10.5957	-17.5776	-26.3421	6.88113	-5.9156	-22.1521	-27.9488	5.52332	-10.6566	-24.7338	-5.11874	-14.6095	-3.92012	-1.75212	39.8235	-21.8681	45.3437	-23.0554	11.3293	2.43094	11.2672	6.47063	26.7276	5.64571	-3.87588	1.50589	-4.19353	-14.9101	-8.26323	-10.0528	11.4489	18.4909	-7.61787	-10.6549	-7.56611	-11.7607	-7.82444	-11.0831	-31.0516	-12.8101	0.955642	-7.93859	-16.6673	-46.3034	-32.0136
EGFR1_Pathway	-9.24267	-11.6312	-9.30757	-4.37685	-4.53869	-16.6841	-16.3252	-8.93727	-7.22952	-14.9962	-19.6891	-6.97976	-12.3867	-7.09946	-2.44768	-14.7302	-4.22406	-6.01745	-5.89208	-5.68809	3.81138	-5.9428	-0.536814	-8.13206	-0.156569	-1.40041	5.64344	1.53737	-2.64937	-3.76267	-6.30748	-4.6997	-7.82495	-4.08598	-10.6789	-10.1372	-4.76428	-5.42001	-5.60181	-7.72157	-4.86859	-1.10507	-1.53839	1.40624	-14.9048	-2.44457	-8.00479	-9.04979	-14.183
Erythropoeitin_Pathway	-5.51761	-14.6783	-10.0315	-3.14033	-1.91364	-22.34	-15.3076	-4.16398	-6.96434	-8.7675	-19.9641	-5.24534	-10.9816	-5.66517	-0.723925	-14.6531	-0.302604	-4.96033	-4.32736	-9.37403	11.2405	-6.90264	-3.88463	1.80423	1.18281	-6.15913	1.34671	1.6186	-3.73944	-1.84125	-3.96619	-7.3735	-4.92654	-7.02644	-8.41296	-14.5075	-5.00295	-5.04642	-0.546189	-7.2069	-5.03322	-2.55428	-4.55811	2.0285	-15.2174	-5.75274	-12.8061	-19.8291	-13.1524
IGF1R_Signaling_Pathway	-11.3728	-11.2249	-5.38449	-1.45725	-5.48763	-10.2378	-9.04111	-7.32575	-10.384	-18.3875	-14.8787	-12.9326	-19.3207	-11.5847	-4.95983	-20.668	-2.93298	-3.83981	-5.57707	-12.3192	7.76746	-13.5148	-2.0884	-2.33849	-7.02072	-7.533	-2.54097	-2.58588	-6.34293	0.645654	-8.40942	-1.48904	0.4361	-7.84091	-6.82604	-8.83309	-3.04182	-4.0981	0.430621	-10.0259	-1.79137	-2.33633	-6.14779	-13.202	-6.442	-3.23744	-12.9728	-8.97795	-16.1666
RANK_Signaling_in_Osteoclast_Pathway	-5.80336	-10.1885	-10.194	-6.38678	-6.71796	-9.84232	-13.1491	-9.29766	-7.9686	-13.2055	-13.1851	-7.86091	-10.1505	-11.0736	-4.28171	-13.7278	-5.70263	-11.5294	-7.00529	-9.3139	1.48549	-5.74508	-4.63283	-6.06452	-2.69964	-5.31971	-1.81191	-4.54777	-5.64346	-5.08625	-5.99763	-5.71089	-7.38826	-5.24608	-4.70976	-7.70896	-6.86081	-6.60537	-3.90761	-8.14554	-7.85707	-6.92944	-9.55363	-7.89137	-9.16627	-6.56948	-11.9605	-10.5315	-13.7648
Cellular_Anti_Apoptosis_Pathway	0.14247	-11.4812	-0.694685	0.549092	-2.38568	12.6295	-21.6518	0.472203	-14.3387	-18.6166	-49.2039	-21.4666	-14.9902	-18.5587	-16.8071	-16.9633	-5.30792	-1.20491	5.33576	-26.2383	7.1626	-46.0552	0.67734	-3.8827	0.0764907	-17.2736	9.94986	-11.0653	-24.2409	24.8731	-16.8763	-4.2776	-3.40202	-22.2121	-19.0618	-7.53252	8.15825	-10.9355	-8.89715	-6.58795	-5.29248	-7.25658	-20.1415	-28.3734	4.05535	-2.80415	-25.7264	-22.4131	-11.8948
TGF_beta_Pathway	14.9995	-20.9379	-18.0119	-8.63376	-14.8494	-3.11535	-28.3208	8.07176	-10.5523	-23.8512	-47.8986	0.0963719	-28.1355	-30.4342	-19.1072	-21.3611	-8.5517	-2.96847	34.0019	-34.9361	33.0607	-43.5285	6.25544	-0.324602	-2.76523	-10.6647	25.4763	2.2549	-18.5201	6.61025	-13.3314	-10.7249	-6.18943	-21.1223	-10.9746	11.0809	-0.961431	-10.5403	-5.88506	-14.125	-5.78423	-13.6806	-32.2227	-23.7106	5.61766	-7.6874	-23.993	-48.4969	-29.9173
PPAR_Pathway	-5.7492	-15.1237	-5.28427	-7.24703	-5.31099	-0.629499	-26.9136	-5.64989	-14.8744	-15.4479	-37.8847	-26.3299	-20.1253	-13.1769	-14.1434	-21.6987	-6.46608	-5.24547	-2.44362	-16.9619	2.43987	-24.2384	3.2753	-3.65326	-4.31832	-18.668	1.10034	-4.58073	-15.7028	5.64433	-11.4661	-3.04311	-3.00339	-12.7847	-18.5891	-13.799	-0.943689	-9.2771	-5.16648	-11.0387	-7.33557	-10.9096	-17.2994	-22.9202	-4.28031	-6.57423	-25.3235	-21.2943	-13.2505
VEGF_Pathway	-9.56519	-16.3632	-13.3235	-5.75267	-9.0772	-15.0021	-13.6085	-9.0732	-12.7853	-17.5735	-19.3844	-14.2312	-12.5789	-13.213	-8.88161	-17.8854	-8.55843	-11.4829	-9.04697	-13.0036	-1.12023	-15.9265	-9.76567	-9.3875	-5.92496	-8.5046	-5.86982	-2.66198	-7.87539	-4.62828	-9.97442	-8.71459	-9.00738	-10.4303	-10.1525	-10.0948	-7.04537	-9.56941	-8.37954	-14.2798	-10.165	-11.2333	-10.8669	-14.1056	-13.3877	-8.32762	-16.3479	-17.2482	-14.5439
Estrogen_Pathway	-7.37014	-17.5313	8.68045	10.2757	7.07889	11.4283	-27.1596	-5.41999	-21.5584	-24.7727	-59.9984	-27.5441	-32.4139	-14.3201	-18.4085	-30.0953	-0.238729	-3.2774	5.40809	-28.834	7.0404	-50.0997	-5.18065	3.78481	-6.00365	-22.4657	7.40613	-8.55531	-19.9927	18.001	-23.1991	-4.11215	-3.66193	-18.4423	-37.1847	-10.4493	8.42811	-5.1293	11.3843	0.211428	0.408868	-2.39944	-8.03228	-30.8293	-3.79312	-0.331414	-25.4212	-29.4439	-17.1237
AKT_Pathway	68.7071	-46.7921	-43.5204	-5.50757	-24.7792	-2.87174	-59.7022	5.6845	-11.5227	-49.0598	-83.1717	-9.21739	-44.4838	-54.7132	-26.0483	-32.8537	-11.9257	-8.85843	46.4607	-64.4684	70.969	-75.4549	38.0364	-5.71229	13.121	-2.86133	49.903	-0.316822	-23.8523	9.00165	-2.8514	-28.0951	-11.3477	-31.5278	23.1983	43.5524	-5.76544	-13.7613	-21.7023	-22.1979	-20.0006	-25.2475	-76.4823	-37.8516	28.9608	-17.6143	-52.4439	-91.6547	-74.3491
p38_m_Signaling_Pathway	68.9147	-50.4374	-44.0886	-10.4395	-26.586	-10.5766	-61.11	3.98464	-9.32794	-46.2152	-80.6652	4.16774	-41.9111	-60.5741	-29.8963	-29.705	-8.86448	-2.52797	62.0675	-67.486	81.7791	-78.9425	36.3933	-7.23491	13.5131	5.00879	51.0756	0.397678	-21.3684	2.81538	-1.58386	-31.7611	-16.7212	-31.4289	20.5702	41.1456	-7.45873	-12.8376	-19.2485	-23.3664	-23.1079	-26.6371	-75.8514	-40.0221	22.2015	-23.4667	-48.594	-94.6809	-76.1026
mTOR_Pathway	-21.0763	-20.6367	-1.7983	4.57326	2.45233	-3.66684	-34.5419	-10.16	-22.4029	-28.3716	-55.2609	-32.3674	-28.8949	-9.70401	-19.1605	-37.0501	-4.33342	-6.13013	-4.59194	-26.3169	-3.20229	-41.0292	-3.96212	-0.9489	-10.4731	-17.7867	4.25901	-9.73412	-20.6094	8.95029	-13.3044	-3.43537	0.182929	-24.43	-40.2813	-21.0842	2.896	-10.4013	2.15809	-10.7054	-0.229907	-4.50739	-18.4522	-32.2075	-15.141	-1.35211	-29.5759	-30.7781	-17.4249
RAS_Pathway	-8.02705	-35.4934	-10.2006	-2.10178	-10.9966	-20.6292	-33.0878	-15.102	-13.0873	-29.3394	-44.2836	-23.5456	-37.2581	-32.4351	-10.2808	-39.4381	-9.33047	-5.90065	4.05427	-25.8482	29.6964	-33.5979	13.7	-13.0882	-0.117757	-9.79079	10.4403	0.647564	-6.62578	0.231773	-4.47281	-18.5254	-13.7141	-13.7149	-11.3901	-11.5472	-7.77981	-9.39954	6.41946	-11.1103	-5.99238	-12.4283	-28.1837	-27.8561	-12.1964	-15.62	-31.7433	-38.9229	-43.563
JNK_Pathway	20.1407	-37.3321	-16.2056	-2.27598	-18.7855	0.870478	-44.6047	6.04151	-18.5215	-36.3502	-76.5242	-25.4815	-38.9497	-42.2304	-34.1078	-31.0358	-8.44502	-5.37959	17.0995	-49.734	36.2618	-77.7317	10.8386	4.98319	-4.22338	-17.9104	28.1984	-1.56192	-33.1696	14.7518	-19.8544	-17.858	-14.4227	-33.7147	-16.8099	9.16765	-0.50421	-14.015	-2.57031	-12.4394	-14.6446	-15.4017	-46.3669	-45.9466	20.881	-8.98612	-42.36	-61.5199	-41.3932
CREB_Pathway	-11.1204	-26.7613	-1.09016	-0.0252248	-4.47701	4.23748	-38.5954	-8.45587	-24.992	-29.563	-68.2543	-36.9996	-35.9446	-24.5104	-25.3464	-39.1769	-6.84637	-6.26092	3.95589	-38.5296	8.71205	-60.1088	-5.30431	-2.03024	-7.73876	-28.7369	5.06221	-12.3652	-25.4181	17.3577	-23.279	-6.43754	-7.55259	-26.7015	-34.6022	-13.7253	4.11414	-13.3971	-0.635613	-12.7784	-4.61085	-9.76239	-23.0799	-42.448	-1.09076	-7.30858	-37.0136	-36.8222	-25.2209
GPCR_Pathway	-3.80677	-26.0797	-7.12803	2.7947	-0.888141	2.09469	-42.6754	-10.4572	-23.4395	-32.3417	-76.7285	-36.562	-35.857	-25.2836	-28.2298	-38.5015	-2.73329	-9.72078	5.55133	-38.0117	18.4585	-54.6557	6.39437	-2.22766	-3.65617	-18.7251	13.3604	-5.20946	-23.4357	18.2611	-24.2008	-8.96141	-8.70704	-24.957	-26.0008	-11.7655	2.51933	-11.954	2.26021	-12.5302	-8.64921	-11.3888	-25.6314	-40.3869	-5.34533	-8.70809	-41.7719	-41.682	-39.8487
SMAD_m_Pathway	-22.4311	-29.6708	-31.0543	-14.479	-21.9081	-19.9502	-35.7263	-20.7618	-29.6134	-32.1843	-34.3924	-34.8503	-31.0591	-27.2842	-31.7118	-30.423	-18.7639	-16.0276	-12.7809	-16.8591	-10.7734	-20.4507	-7.5614	-7.77947	-14.4781	-13.4887	-10.9023	-8.47499	-13.9161	-4.83134	-15.0763	-10.8264	-11.8434	-16.281	-26.0857	-28.8033	-18.2117	-22.3369	-20.0622	-27.7267	-25.0899	-24.6674	-22.178	-29.0535	-27.2591	-17.2426	-31.6137	-21.9666	-26.3746
Androgen_receptor_Pathway	-17.2022	-31.9389	-13.8055	-6.78788	-8.81539	-5.9095	-44.6142	-15.8712	-36.4375	-40.5853	-69.6185	-47.1409	-38.4399	-26.979	-39.3424	-48.6686	-11.1468	-9.75167	0.513975	-31.6796	5.32612	-53.9826	-5.20831	-0.913435	-12.2889	-32.7197	-2.11133	-12.6773	-25.611	12.5805	-28.7819	-4.92202	-4.36566	-22.9945	-35.3255	-20.9981	-4.24017	-18.7903	-5.41528	-23.2542	-11.5573	-18.4616	-23.433	-49.4319	-12.5417	-13.3121	-43.0342	-32.4163	-27.3347
GSK3_Pathway	-37.5536	-28.4163	-7.80144	5.67545	-5.61097	-2.88746	-43.109	-14.8169	-41.3953	-39.6049	-80.4096	-58.9986	-44.1033	-21.4922	-40.3247	-49.332	-7.43632	-5.83234	-13.5326	-36.018	-18.9427	-61.3824	-0.868717	1.44762	-18.9084	-26.0458	-5.96658	-2.87591	-28.4065	18.1815	-28.151	-3.8345	5.6433	-27.9129	-64.772	-35.928	-0.164649	-16.1998	1.75046	-18.9849	-13.0668	-17.5251	-25.3347	-56.9719	-12.4943	-12.482	-51.4668	-38.7203	-27.245
ERK_Signaling_Pathway	30.8168	-69.9347	-54.6447	-13.2317	-25.9296	23.7715	-98.3622	3.63591	-40.9409	-59.9757	-119.468	-46.5259	-38.8322	-67.8496	-48.4048	-66.8856	-17.3378	-17.9034	14.8631	-101.797	49.087	-125.615	37.8078	-5.22681	8.67754	-27.771	35.6809	5.92142	-49.2649	18.0674	-26.7716	-33.5499	-17.0728	-63.4413	-17.0214	26.6461	-6.23131	-27.0012	-31.3425	-39.6162	-25.7324	-22.9584	-108.921	-88.5528	25.9773	-19.2673	-81.9221	-106.332	-69.5604
Integrin_Signaling_Pathway	-24.1978	-51.1582	-44.0362	-21.7917	-10.3238	8.93178	-75.1127	-11.5463	-44.5737	-42.9766	-73.951	-61.2853	-27.1002	-35.991	-34.4035	-70.3552	-23.7241	-22.7417	-31.391	-59.0485	1.26434	-70.4336	3.3891	-9.5013	-11.0589	-33.1906	-1.71709	1.43375	-36.4437	7.4153	-31.1086	-19.3968	-22.4885	-46.4916	-41.8961	-24.7074	-12.7477	-29.656	-26.1745	-42.3569	-19.8954	-16.6843	-52.5341	-64.6475	-11.5624	-11.1327	-59.6512	-57.1465	-29.4714
PAK_Pathway	3.03892	-56.3011	-55.3742	-29.9806	-40.7911	-20.5606	-62.687	-16.7331	-40.1057	-54.2965	-80.2993	-31.1772	-50.4609	-56.6377	-41.7639	-43.1979	-26.6552	-39.9239	-6.09929	-76.4446	0.691878	-76.376	-16.0676	-31.9205	-26.8298	-39.9381	-8.89666	-20.3602	-48.4082	-4.24722	-35.4852	-19.0199	-26.9898	-45.2627	-35.8941	-8.63775	-23.1328	-42.424	-41.4056	-40.014	-34.8451	-43.081	-65.9822	-50.3578	1.60988	-33.1245	-59.3721	-75.8118	-65.1976
MAPK_Signaling_Pathway	-25.8008	-73.7104	-39.5839	-14.2189	-7.61922	16.2958	-101.089	-15.7909	-66.4106	-62.2584	-134.214	-92.9263	-57.3506	-53.7923	-61.0554	-96.2986	-23.0031	-22.3719	-20.0691	-92.8117	4.0005	-129.162	2.48366	-10.7893	-15.0537	-52.8216	2.82021	-1.84524	-59.9291	21.93	-49.1608	-24.0101	-25.006	-70.4634	-73.6477	-29.5119	-3.02402	-31.0651	-14.5873	-44.5282	-17.9368	-23.1931	-80.5467	-96.2316	-11.6009	-16.5563	-93.4362	-85.389	-50.6121
cAMP_Pathway	-53.3963	-62.252	-31.2634	-13.0573	-18.7236	-27.331	-71.9426	-38.9722	-59.3247	-65.4639	-101.448	-76.9261	-60.8752	-48.5342	-54.4574	-75.589	-26.9457	-27.8292	-22.854	-61.7512	-16.7716	-86.2517	-31.504	-21.8098	-29.6143	-48.2192	-19.8794	-35.8886	-45.3901	3.98592	-51.0919	-1.11159	-10.7088	-43.1944	-88.8863	-48.0576	-23.9787	-38.7735	-26.7885	-39.0582	-32.7185	-42.5681	-56.0085	-80.2324	-36.0297	-33.148	-65.894	-66.5803	-56.7587
ILK_Pathway	-82.1537	-104.114	-74.1224	-36.1374	-33.3347	-10.5732	-141.017	-52.1494	-100.19	-102.562	-168.061	-143.282	-88.0113	-74.1293	-90.3957	-133.424	-46.4149	-56.1393	-75.5098	-120.302	-48.9307	-151.501	-28.9953	-28.9758	-55.0016	-88.5061	-41.6428	-34.0049	-90.0113	10.7347	-78.0909	-25.5952	-41.4036	-101.876	-129.453	-77.2471	-36.158	-68.1676	-44.5256	-75.8683	-50.6953	-51.4179	-110.562	-132.024	-32.5596	-37.9681	-131.266	-106.147	-72.1193
[truncated: 38 more columns]
