# Supplementary material for: In silico analysis of pathways activation landscape in oral squamous cell carcinoma and oral leukoplakia
Source: Cell Death Discov. 2017 May 22;3:17022–. doi: 10.1038/cddiscovery.2017.22 (PMC5439156; doi:10.1038/cddiscovery.2017.22)
Supplement: Supplementary Table 9 [file cddiscovery201722-s9.xlsx]

## Sheet: Supplementary Table 9
	OSCC		Leukoplakia
ID	Average	p-value_Mean	Average	p-value_Mean	delta
IGF1R_Signaling_Pathway_IKB_Degradation	60.3	4.23148e-21	-44.5881	1.61869e-13	104.888
ILK_Pathway_Wound_Healing	71.6	9.73559e-40	-21.2139	1.76572e-15	92.8139
ILK_Pathway_Regulation_of_junction_assembly_of_desmosomes	71.6	9.73559e-40	-20.7531	3.69263e-05	92.3531
ILK_Pathway_Regulation_of_intermediate_filaments	71.6	9.73559e-40	-20.7295	3.91327e-42	92.3295
ILK_Pathway_Cell_adhesion_cell_motility.opsonization	71.6	9.73559e-40	-20.7295	2.08939e-16	92.3295
Integrin_Signaling_Pathway_Cell_survival	71.4	3.48821e-38	-19.6955	3.08774e-41	91.0955
ILK_Pathway_Cell_Migration.Retraction	71.4	3.48821e-38	-19.6955	7.77659e-14	91.0955
ILK_Pathway_Apoptosis	69.8	9.58307e-40	-19.6609	1.24731e-17	89.4609
HIF1Alpha_Pathway_VEGF_pathway	13.4	6.78859e-20	-7.25074	2.05989e-24	20.6507
HGF_Pathway_Anoikis	12.7	3.77859e-32	-2.88612	6.67217e-25	15.5861
ILK_Pathway_Induced_cell_proliferation	10.9	1.78185e-32	-3.09815	1.16123e-27	13.9982
Hypoxia_induced_EMT_in_cancer_and_fibrosis	7	2.01068e-32	-2.77537	2.90477e-08	9.77537
HGF_Pathway_Cell_adhesion.ell_mirgation	7.1	5.15261e-37	-1.80747	3.1813e-06	8.90747
Growth_Hormone_Pathway_Glucose_Uptake	6	2.47099e-30	-1.15733	4.431e-11	7.15733
TRAF_p_Pathway_IKBs_Degradation	6.2	5.01547e-21	-0.552555	1.57883e-19	6.75256
Wnt_Pathway_Ctnn.b_Degradation	6.7	2.43329e-16	0.00907079	3.80022e-15	6.69093
IGF1R_Signaling_Pathway_Glucose_Uptake	3.5	4.87829e-12	-3.00383	7.60364e-41	6.50383
MAPK_Family_Pathway_Gene_Expression	5.5	8.05838e-23	-0.904949	2.75636e-20	6.40495
ILK_Pathway_Cell_cycle_proliferation	-15.8	1.43277e-39	-9.90076	1.75756e-22	5.89924
HIF1Alpha_Pathway_p53_Hypoxia_pathway	-8.2	2.86042e-15	-13.7044	2.43791e-30	5.50441
TNF_p_Pathway_IKBs_degradation	3.5	8.12206e-17	-1.22106	2.57311e-12	4.72106
VEGF_Pathway_Nitric_Oxide_Prodaction	3.9	9.00308e-12	-0.49799	1.2927e-06	4.39799
Mismatch_repair_effect	2.4	2.45958e-10	-1.8628	3.8676e-13	4.2628
cAMP_Pathway_Protein_Retention	3	8.67344e-12	-1.25845	1.80608e-19	4.25845
mTOR_Pathway_Akt_signaling	4.4	2.00647e-12	0.224094	4.0965e-08	4.17591
AHR_Pathway_AHR_Degradation	2.8	6.50099e-14	-1.36008	3.69808e-30	4.16008
TNF_p_Pathway_Gene_expression_Cell_Survival	3.4	3.63873e-22	-0.4533	3.46445e-25	3.8533
SMAD_m_Pathway_Degradation	2	4.82489e-15	-1.77035	1.63527e-41	3.77035
RANK_Signaling_in_Osteoclast_Pathway_IKBs_Degradation	3.3	2.45489e-15	-0.306612	5.41304e-07	3.60661
ErbB_Family_Pathway_Anti_Apoptosis	3.9	8.88406e-14	0.380761	1.33094e-05	3.51924
Mitochondrial_Apopotosis_m_Pathway_DNA_fragmentation	1.6	2.52275e-09	-1.86652	3.28092e-09	3.46652
Spindle_assembly_and_chromosome_separation_effect	-2.3	1.63116e-10	1.12683	1.5088e-16	3.42683
Chemokine_Pathway_Cell_Activation	-0.8	9.17613e-07	2.61197	5.03788e-11	3.41197
Mitochondrial_Apopotosis_m_Pathway_Depolarization	3	1.93874e-05	0.1457	4.61053e-10	2.8543
Mitochondrial_Apopotosis_m_Pathway_Apoptosis	-2.5	2.31038e-17	0.285894	1.21516e-18	2.78589
IL_6_Pathway_IKBs_Degradation	5	1.92747e-19	2.21505	5.84909e-11	2.78495
cAMP_Pathway_Cytokine_Production	1.9	9.48267e-08	-0.761142	6.70307e-13	2.66114
AKT_Pathway_Glycogen_Synthesis	2.9	9.66129e-07	0.450116	0.000212544	2.44988
Chemokine_Pathway_Gene_Expression_._Apoptosis	2.6	7.38281e-22	0.299089	7.92419e-42	2.30091
MAPK_Family_Pathway_Cytoskeleton	4.8	1.66321e-10	7.06289	2.35945e-07	2.26289
NGF_m_Pathway_Apoptosis	2.7	1.11162e-11	0.490746	7.79975e-26	2.20925
ATM_Pathway_Apoptosis	1.1	3.52574e-08	-1.10252	8.83211e-41	2.20252
ATM_Pathway_DNA_Repair	2.9	9.09299e-07	0.757366	0.000131459	2.14263
CD40_Pathway_Cell_Survival	2.3	2.65659e-10	0.204687	2.17372e-30	2.09531
GPCR_Pathway_Gene_Expression	-13	3.04014e-31	-11.057	1.80218e-13	1.94298
Chemokine_Pathway_Internalization_Degradation_Recycling	10.5	5.18871e-21	8.62485	1.09095e-07	1.87515
TNF_m_Pathway_Apoptosis	2.1	6.47892e-07	0.258305	1.0658e-26	1.8417
HGF_Pathway_Cell_scattering	2.3	1.34503e-18	0.556083	5.91251e-08	1.74392
ATM_Pathway_Checkpoint_Activation	1.6	0.000218659	-0.112917	4.902e-08	1.71292
HGF_Pathway_Cell_polarity.motility	-6.4	1.16547e-08	-8.0843	7.96217e-31	1.6843
MAPK_Family_Pathway_Chromatin_Remodeling	-6.4	1.16547e-08	-8.0843	4.62563e-15	1.6843
Hedgehog_Pathway_Target_genes.WNT.Ptc.BMP.	-2	4.40427e-08	-3.67858	1.70612e-24	1.67858
cAMP_Pathway_Endothelial_Cell_Regulation	4.3	4.8463e-27	2.65459	1.1108e-28	1.64541
IL_10_Pathway_Gene_Expression	1	1.49949e-25	-0.534852	7.04702e-29	1.53485
Mitochondrial_Apopotosis_m_Pathway_Gene_expression	5.2	8.32871e-17	6.73042	1.97668e-22	1.53042
Growth_Hormone_Pathway_Gene_Expression	-2	4.72985e-26	-0.631246	5.74388e-08	1.36875
ATM_Pathway_S_Phase_Arrest	0.4	0.000100322	1.71752	3.26837e-25	1.31752
cAMP_Pathway_Cell_Survival_._Chemotaxis	0.4	0.000100322	1.71752	3.23018e-17	1.31752
mTOR_Pathway_Translation_on	2.2	2.46278e-17	0.899717	5.09032e-12	1.30028
TGF_beta_Pathway_Epithelial_mesenchymal_transdifferentiation	0.9	2.71873e-28	-0.381666	5.499e-16	1.28167
mTOR_Pathway_Scanning	1.1	1.40258e-09	-0.119099	8.33893e-31	1.2191
mTOR_Pathway_Actin_organization	0.6	2.81039e-21	-0.592247	2.34563e-42	1.19225
MAPK_Family_Pathway_Translation	-1.7	1.05147e-06	-0.537804	5.74388e-08	1.1622
HGF_Pathway_IP3_pathway	0.7	3.02893e-15	-0.451018	7.22424e-06	1.15102
cAMP_Pathway_Oncogenesis	-1.6	5.65197e-06	-0.526645	1.89752e-05	1.07336
NHEJ_mechanisms_of_DSBs_repair_effect	0.7	5.07978e-09	1.70133	8.90894e-13	1.00133
IGF1R_Signaling_Pathway_Cell_Survival	2.7	6.58992e-23	1.7112	1.16459e-11	0.988795
ILK_Pathway_G2_phase_arrest	-1.6	1.67702e-38	-0.654886	3.38919e-08	0.945114
ILK_Pathway_Cell_Motility	-1.8	6.73348e-43	-0.869123	1.27057e-26	0.930877
cAMP_Pathway_Glycogen_Synthesis	0.1	0.000210111	-0.761108	1.22498e-10	0.861108
Glucocorticoid_Receptor_Pathway_Cell_Cycle_Arrest	1.2	7.29038e-11	0.35187	1.24131e-18	0.84813
CD40_Pathway_Gene_Expression	0.3	2.53456e-11	-0.492915	0.000337946	0.792915
JAK_mStat_Pathway_Akt_Pathway	-4.1	5.55992e-37	-3.34583	1.12445e-15	0.754174
IL_2_Pathway_Apoptosis_Inhibition	3.5	1.42129e-19	2.80686	8.83211e-41	0.69314
TGF_beta_Pathway_SnON_degradation	1.3	1.76198e-18	1.985	1.27203e-31	0.685004
Androgen_receptor_Pathway_Sexual_Differentiation_._Sexual_Maturation_at_Puberty	1.2	1.28232e-18	0.52017	4.66136e-09	0.67983
ATM_Pathway_Cell_Cicle_Checkpoint_Control	0.4	3.4142e-08	-0.243668	2.20314e-16	0.643668
Chromatin_Pathway_Octamer_Sliding	1.1	1.62441e-05	0.499793	1.22498e-10	0.600207
ATM_Pathway_Cell_Survival	0.1	3.78487e-09	0.676912	1.94239e-16	0.576912
cAMP_Pathway_Cell_Survival	0.9	9.73469e-08	1.4374	1.71353e-14	0.537404
Hedgehog_Pathway_Repression_of_target_genes.Hh.BMP.	-0.5	2.68828e-15	0.0370297	3.17563e-14	0.53703
GSK3_Pathway_Translation	0.3	1.10315e-05	-0.236725	2.34563e-42	0.536725
Caspase_Cascade_Activated_Tissue_Trans_glutaminase	0.7	0.000128293	1.21692	9.69737e-11	0.51692
IL_10_Pathway_Stability_Determination	1.1	6.30851e-10	0.671211	2.13033e-05	0.428789
cAMP_Pathway_Glycolysis	-1.5	1.58039e-14	-1.11969	7.09251e-16	0.380311
Integrin_Signaling_Pathway_Cytoskeleton_contraction_integrin_modulation_cell_invasion_and_migration	3.7	2.44228e-26	3.32512	6.67217e-25	0.374882
AKT_Pathway_Death_Genes	1.5	1.92155e-17	1.84488	3.51797e-35	0.344878
cAMP_Pathway_Cell_Growth	2.8	1.19431e-08	2.45662	5.42445e-26	0.343376
HGF_Pathway_Cell_cycle_progression	-1.1	1.956e-21	-0.774382	4.99052e-08	0.325618
AKT_Pathway_Cardiovascular_Homeostasis	-0.7	1.17308e-24	-0.381628	4.69418e-33	0.318372
ATM_Pathway_S_Phase_Progresion	-0.6	9.27349e-05	-0.912062	2.64347e-15	0.312062
cAMP_Pathway_Axonal_Growth	0.3	1.1668e-05	0.00313942	1.65305e-05	0.296861
VEGF_Pathway_Actin_Reorganization	0.4	3.94027e-27	0.183245	9.45464e-28	0.216755
MAPK_Family_Pathway_IKBs_Degradation	1.7	1.66881e-16	1.51169	1.17279e-18	0.188309
AKT_Pathway_Glucose_Uptake	2.8	2.76803e-24	2.98377	9.12924e-28	0.183766
Ubiquitin_Proteasome_Pathway_Degraded_Protein	0.6	7.30133e-09	0.431195	5.83409e-08	0.168805
ATM_Pathway_Apoptosis_._Senescense	0	2.82249e-05	-0.126521	9.53812e-09	0.126521
JNK_Pathway_Apoptosis_Inflammation_Tumorogenesis_Cell_Migration	2.1	1.40505e-34	2.22279	5.40565e-09	0.122792
G_protein_signaling_Cross_talk_between_Ras_family_GTPases	-1.9	2.43157e-13	-1.95346	9.7123e-31	0.0534583
SMAD_p_Pathway_Degradation	1.4	6.46633e-15	1.41958	3.89224e-25	0.0195812
