# Supplementary material for: In silico analysis of pathways activation landscape in oral squamous cell carcinoma and oral leukoplakia
Source: Cell Death Discov. 2017 May 22;3:17022–. doi: 10.1038/cddiscovery.2017.22 (PMC5439156; doi:10.1038/cddiscovery.2017.22)
Supplement: Supplementary Table 10 [file cddiscovery201722-s10.xlsx]

## Sheet: Supplemental Table 10
Pathway	GSM652761	GSM652812	GSM652789	GSM652799	GSM652804	GSM652811	GSM652821	GSM652822	GSM652765	GSM652805	GSM652837	GSM652840	GSM652767	GSM652796	GSM652800	GSM652842	GSM652771	GSM652777	GSM652787	GSM652830	p-value_Mean	Average
p38_m_Signaling_Pathway	68.9147	3.98464	62.0675	81.7791	36.3933	13.5131	51.0756	0.397678	41.1456	22.2015	18.7625	27.3898	79.4242	22.7631	28.4783	43.235	10.8167	34.5177	56.2476	18.7379	5.47208e-23	36.0923
STAT3_Pathway	67.279	11.9689	48.453	63.118	29.1482	18.8371	40.869	4.00309	47.0936	16.3779	20.8125	26.0498	62.358	33.0542	38.3609	43.4057	10.533	41.2881	57.5298	22.887	6.2949e-09	35.1713
AKT_Pathway	68.7071	5.6845	46.4607	70.969	38.0364	13.121	49.903	-0.316822	43.5524	28.9608	16.3308	24.2869	83.7469	24.8908	24.7004	41.4537	2.4952	26.3961	48.6205	25.2918	1.61269e-33	34.1646
Glucocorticoid_Receptor_Pathway	42.7804	17.4847	46.6639	46.5938	10.7259	12.5879	27.3783	11.606	35.0927	20.2715	20.7301	21.6575	51.2468	31.5532	25.6808	16.704	10.904	33.5234	48.9408	15.8076	5.4774e-10	27.3967
IL_6_Pathway	45.0491	12.8434	39.5757	32.5668	17.928	18.5082	26.4603	10.3512	43.5268	12.638	11.7989	20.5768	44.2722	24.0687	23.6975	37.2791	20.0935	24.1913	35.6431	20.8446	0.000139308	26.0957
ERK_Signaling_Pathway	30.8168	3.63591	14.8631	49.087	37.8078	8.67754	35.6809	5.92142	26.6461	25.9773	9.27935	15.3179	75.6846	-5.51077	-2.12616	35.0461	19.9786	10.2267	7.44871	18.6183	9.2728e-11	21.1539
Chemokine_Pathway	40.7005	0.839636	22.9609	44.3002	19.6878	14.8872	25.9546	-3.52729	25.8039	9.79702	14.7083	18.7518	41.8544	18.2882	17.1771	27.3605	8.35679	20.2319	32.3062	6.56864	1.13188e-18	20.3504
MAPK_Family_Pathway	28.7772	6.88113	39.8235	45.3437	11.3293	11.2672	26.7276	5.64571	18.4909	0.955642	8.15168	9.01642	35.4885	8.44996	6.30713	18.5078	3.18518	28.2309	27.5993	0.617345	6.03566e-13	17.0398
BRCA1_Pathway	17.1901	10.1983	8.59284	8.83702	9.58184	15.4547	10.7588	0.896202	14.2137	17.11	12.4891	8.34672	17.6852	19.0599	9.9116	-0.611255	20.1622	21.9057	19.6573	18.4041	1.44925e-32	12.9922
IL_2_Pathway	18.6412	-4.32775	13.8617	38.8933	15.2467	14.2886	19.0256	1.88591	1.27329	3.52927	6.02333	7.53764	12.8684	22.7766	20.2124	3.16366	-8.04815	28.7291	31.1398	11.2032	8.89274e-37	12.8962
TGF_beta_Pathway	14.9995	8.07176	34.0019	33.0607	6.25544	-2.76523	25.4763	2.2549	11.0809	5.61766	7.06914	10.8202	35.4603	2.99262	2.61081	12.1592	2.07344	5.9183	17.5165	0.43845	1.02743e-27	11.7556
Ubiquitin_Proteasome_Pathway	6.3517	5.08969	11.3854	4.82517	-3.12367	11.4282	5.05028	6.92889	14.7721	8.92168	23.4772	13.8255	19.9213	9.20543	9.39533	9.22736	14.938	20.1745	19.5246	1.58634	0.0022116	10.6453
JNK_Pathway	20.1407	6.04151	17.0995	36.2618	10.8386	-4.22338	28.1984	-1.56192	9.16765	20.881	1.69649	5.98344	41.1448	-0.927951	-0.247744	-1.3734	-3.44175	1.03415	15.7499	1.50846	1.55493e-05	10.1985
TRAF_p_Pathway	14.8827	2.56188	8.55716	18.6409	4.83054	2.28516	11.9609	6.14966	12.7219	11.362	1.8277	2.13764	15.6265	16.0307	9.42061	4.77042	-0.234563	10.197	19.0299	8.9258	1.04507e-13	9.08423
IP3_Pathway	11.3778	-1.37442	6.91577	29.9248	14.1907	3.94238	12.4142	-3.08501	3.6082	13.9267	2.15121	3.99673	13.7026	8.74907	9.03902	-4.93722	-6.32105	15.601	20.4648	17.5445	0.000245376	8.59159
Wnt_Pathway	-5.00437	4.67456	5.78195	15.2593	-2.07495	10.3164	9.45072	12.9323	6.17133	-0.296904	20.8975	13.4007	22.5575	6.11937	-1.89842	15.4585	15.0502	15.5012	2.82299	-12.0579	1.11436e-11	7.75311
p53_Signaling_m_Pathway	11.1166	5.3025	5.03328	2.34068	2.22508	4.62418	3.15827	5.4158	11.7605	3.44471	9.76122	7.87377	9.25932	10.9193	8.90092	7.57376	5.89304	6.49808	9.71262	6.36107	0.0120764	6.85874
Transcription_of_mRNA_Pathway	4.67727	7.42036	5.65216	2.30778	-1.30612	3.85384	3.15266	0.33206	8.04771	6.61922	14.4523	7.93551	11.0516	4.77508	4.02077	2.99377	7.22728	7.94675	11.1334	-1.90953	2.26034e-23	5.5192
Mismatch_Repair_Pathway	2.04345	5.11918	6.45049	2.12299	-0.606021	5.92955	3.34789	0.415831	7.50561	7.15321	6.48793	3.62951	6.9065	5.3498	1.78076	-0.459786	13.756	5.14028	8.26699	2.23497	2.48525e-39	4.62875
Interferon_Pathway	9.87518	1.17013	4.97389	6.05419	7.2457	3.88449	5.82836	1.85642	5.26521	1.49753	3.25813	3.66587	8.22483	6.32844	3.1285	3.27974	0.917551	4.93663	4.8963	2.5784	0.0468774	4.44328
TNF_m_Pathway	5.71785	3.69926	3.31412	2.93841	1.38495	2.24164	1.86101	1.38889	6.9518	2.10898	3.39689	2.57323	5.75286	4.19854	3.56913	3.39267	-0.449551	5.77359	5.26952	0.630757	4.33304e-06	3.28573
AHR_Pathway	4.511	2.40783	3.09953	4.07299	0.522743	2.43637	2.7983	2.6594	4.94504	1.67741	3.99632	2.09002	6.64823	5.32177	2.0467	1.78356	3.71389	3.91411	4.98104	1.48228	5.3161e-15	3.25543
Mitochondrial_Apopotosis_m_Pathway	3.82339	0.742687	-4.12321	-0.0895988	5.86047	5.79363	-0.900235	3.59866	10.5991	-6.9137	0.117391	-3.18207	-11.5648	5.39991	11.1907	-3.1238	2.50231	11.0247	9.34217	5.06951	5.00365e-07	2.25836
ATM_Pathway	5.24117	1.40217	-1.48645	2.01383	0.505593	1.36351	0.953334	-0.173757	3.76445	4.20364	1.16148	1.79621	2.54607	3.5256	1.88597	-1.06362	2.02748	3.44052	2.07144	3.62206	4.26227e-41	1.94004
Chromatin_Pathway	2.87372	1.98669	-0.245474	1.26102	1.10415	1.80505	0.508265	0.369894	1.47826	4.24285	2.65598	1.95934	4.37486	3.80643	1.59187	-2.96288	3.78953	2.71156	2.12118	3.30816	2.97885e-06	1.93702
Cytokine_Network_Pathway	2.71158	-1.17916	5.48673	2.43096	-0.264945	-0.76072	2.12796	3.17082	4.1522	-3.77495	-0.61053	1.26901	5.5952	1.47166	2.26889	4.91826	-1.18953	1.58478	4.44109	0.994731	4.59546e-07	1.7422
HIF1Alpha_Pathway	0.970638	1.20124	0.176084	2.92918	1.0046	2.63375	0.471327	1.55289	-2.72789	-1.0576	4.84856	0.953389	3.51009	-1.45173	0.78464	3.67243	2.64956	5.17344	-0.517362	-4.21453	0.0154511	1.12813
TNF_p_Pathway	0.959196	-2.24166	3.67342	3.07945	2.41403	0.907546	1.64902	4.00239	-0.164474	-3.40922	1.0017	0.309622	2.78543	-1.94683	-0.42136	1.91905	0.96016	2.19532	2.93341	-0.899662	2.93191e-14	0.985327
CD40_Pathway	0.95019	-0.874556	0.566689	3.42506	2.02028	1.81721	2.56382	0.999438	-0.71123	-2.5479	1.21824	-2.11637	1.98381	4.85657	-0.994954	-2.55668	-3.34989	5.69551	1.94702	4.4647	1.88412e-25	0.967848
Nucleotide_excision_repair_effect	-2.61513	3.38924	1.49782	1.22051	-1.10885	2.36237	2.11482	0.128856	0.255737	-0.271121	3.44469	3.90178	0.47245	0.750274	-1.54758	-0.494621	5.55988	0.00478566	2.28398	-2.76684	5.41751e-05	0.929152
Cellular_Anti_Apoptosis_Pathway	0.14247	0.472203	5.33576	7.1626	0.67734	0.0764907	9.94986	-11.0653	-7.53252	4.05535	-2.63139	0.282122	18.2132	-1.44104	-4.68763	-0.30754	2.72771	-5.58921	-2.93947	4.22076	1.80691e-25	0.856085
HGF_Pathway	2.21884	-4.93576	0.270708	12.055	5.57955	2.49181	5.3076	6.98179	-3.40861	-8.63796	0.59036	-2.07024	8.57736	-0.814672	-5.16799	7.07656	-1.09239	-0.239417	-3.82737	-5.85474	0.000209893	0.755023
FLT3_Signaling_Pathway	3.58966	-2.31746	0.399994	6.17958	3.27369	2.25913	4.39465	2.63341	-3.58467	-7.44018	3.13254	0.600106	0.642162	-1.40817	-1.3421	0.485521	-3.22909	4.12473	0.29091	-2.61797	0.000250771	0.503321
TRAF_m_Pathway	1.05149	0.709503	0.638279	-0.971607	-0.719112	0.213578	0.0746307	1.88419	1.04943	-1.02648	1.61323	1.15324	0.480575	1.33643	0.58755	2.47205	0.254588	0.294499	0.164947	-1.79247	9.6114e-06	0.473427
PTEN_Pathway	-0.578965	1.74601	-0.866365	-3.84503	-0.23362	-3.16651	-3.36301	-0.236242	2.53884	2.89727	-1.23386	1.1216	-1.17816	1.4915	3.49445	0.814124	4.74072	-1.22062	-1.29997	4.04942	2.08939e-16	0.283579
Circadian_Pathway	0.930851	-1.12552	1.64059	0.947904	0.611086	1.28973	1.22253	-0.957233	-1.81094	-0.69787	0.486166	-0.0482232	-2.15014	0.437056	1.56933	0.406026	0.0624478	2.00729	-1.34794	1.41984	6.89652e-11	0.244648
JAK_mStat_Pathway	1.61083	-2.33338	0.755243	4.30748	0.898768	1.88424	1.28729	2.92119	-3.93624	-6.31594	3.87513	0.571547	0.561175	-1.86524	-1.91165	3.05077	3.77222	1.00672	-2.98829	-6.5856	0.000372439	0.028313
Caspase_Cascade	-0.541064	-0.144131	-8.34917	-12.7086	4.47057	-2.58421	-14.4702	0.84903	5.89729	2.46507	-0.292826	3.11934	-18.5409	8.64568	17.0955	-2.01404	-3.11061	4.09312	8.73757	5.16832	4.75025e-11	-0.110713
Hypoxia_induced_EMT_in_cancer_and_fibrosis_3	-1.97033	-0.704058	-1.61004	0.482697	1.0999	-0.245071	0.594405	1.23565	-2.02558	-3.36993	0.171441	-2.02252	0.506228	-2.81634	-1.1476	2.09068	4.2731	0.233093	-0.958293	-1.52479	0.0013582	-0.385367
NGF_m_Pathway	-0.355666	-1.0624	-0.478649	0.95249	-0.49665	-1.8937	0.42604	0.622835	-2.87554	-2.87727	0.0875533	0	0.230453	-0.216971	-2.09821	-1.57593	1.37222	-0.287557	-1.56164	-2.26061	6.67217e-25	-0.71746
Hedgehog_Pathway	-1.63462	-0.787624	-1.15619	-2.10143	0	-1.37387	-0.398416	-0.0865806	-0.88916	-1.99716	0.632138	0.494633	0.1134	-0.671937	-2.47553	-0.967494	2.08265	-1.25228	-3.23149	-1.77722	9.1953e-06	-0.873909
IL_10_Pathway	-0.89979	-2.6674	3.8282	2.28303	-1.51242	-1.93576	1.18788	0.828696	-1.09616	-8.82278	-0.514609	-1.63687	6.01941	0.0971256	-1.48015	2.78826	-6.59752	-0.603014	-3.51536	-5.36877	1.76572e-15	-0.9809
RAS_Pathway	-8.02705	-15.102	4.05427	29.6964	13.7	-0.117757	10.4403	0.647564	-11.5472	-12.1964	-0.853901	-2.21664	13.1401	-6.40825	-9.43031	-8.96942	-5.46145	-6.76572	-2.98355	-10.4751	5.73146e-30	-1.4438
Notch_Pathway	-4.57246	-2.86566	-4.50395	-1.23874	0.0280445	-0.742225	-0.111696	-0.569899	-5.78774	-2.5891	1.12038	1.7491	-3.26024	-5.98311	-2.50716	-0.563293	0.406448	-0.326674	-4.47879	-4.91383	2.12077e-12	-2.08553
Erythropoeitin_Pathway	-5.51761	-4.16398	-4.32736	11.2405	-3.88463	1.18281	1.34671	1.6186	-14.5075	-15.2174	4.56872	-3.49344	4.93084	-5.60553	-8.78245	-0.646416	-8.12852	-1.19725	-6.20659	-17.1449	1.50439e-21	-3.69677
ErbB_Family_Pathway	-10.7155	-5.16384	-3.43336	0.438128	-1.82702	0.946817	0.572088	8.92558	-9.96397	-15.5777	3.21047	-1.0126	-3.58421	-9.52169	-5.92146	6.05209	-1.87862	-4.60855	-9.85731	-14.6428	2.67343e-42	-3.87818
GPCR_Pathway	-3.80677	-10.4572	5.55133	18.4585	6.39437	-3.65617	13.3604	-5.20946	-11.7655	-5.34533	-0.520315	-2.82613	14.2531	-18.1769	-17.6004	-2.58774	-4.91624	-13.0741	-18.6888	-21.5467	4.85831e-08	-4.10801
EGFR1_Pathway	-9.24267	-8.93727	-5.89208	3.81138	-0.536814	-0.156569	5.64344	1.53737	-10.1372	-14.9048	2.60886	1.71362	-7.58291	-8.69298	-8.4785	3.66416	-2.19177	-6.53371	-7.50568	-18.5347	1.91405e-07	-4.51744
Estrogen_Pathway	-7.37014	-5.41999	5.40809	7.0404	-5.18065	-6.00365	7.40613	-8.55531	-10.4493	-3.79312	6.16878	-1.36167	18.2857	-16.0668	-19.9498	-5.20699	0.315155	-20.627	-12.5973	-20.5888	0.00389097	-4.92732
IGF1R_Signaling_Pathway	-11.3728	-7.32575	-5.57707	7.76746	-2.0884	-7.02072	-2.54097	-2.58588	-8.83309	-6.442	-1.46662	-2.61438	-2.93898	-8.87612	-6.94781	-1.77162	-5.96887	-7.07575	-10.2144	-10.4049	5.93095e-13	-5.21494
PPAR_Pathway	-5.7492	-5.64989	-2.44362	2.43987	3.2753	-4.31832	1.10034	-4.58073	-13.799	-4.28031	-5.32298	-6.13586	8.05475	-5.63616	-13.564	-6.5769	-7.42776	-14.698	-15.724	-4.95244	6.61721e-25	-5.29945
RANK_Signaling_in_Osteoclast_Pathway	-5.80336	-9.29766	-7.00529	1.48549	-4.63283	-2.69964	-1.81191	-4.54777	-7.70896	-9.16627	-4.56347	-8.48766	-1.7859	-3.31513	-8.47608	-7.17535	-7.09662	-4.8563	-3.57391	-8.03171	2.00897e-10	-5.42752
CREB_Pathway	-11.1204	-8.45587	3.95589	8.71205	-5.30431	-7.73876	5.06221	-12.3652	-13.7253	-1.09076	-5.40012	-4.42724	13.483	-17.1496	-21.7171	-6.80371	-8.34105	-15.6859	-17.0827	-11.6724	0.00843932	-6.84336
VEGF_Pathway	-9.56519	-9.0732	-9.04697	-1.12023	-9.76567	-5.92496	-5.86982	-2.66198	-10.0948	-13.3877	-6.90547	-8.96465	-5.44542	-7.36434	-9.5191	-3.07649	-8.90911	-9.29992	-10.757	-17.5585	4.56351e-18	-8.21552
mTOR_Pathway	-21.0763	-10.16	-4.59194	-3.20229	-3.96212	-10.4731	4.25901	-9.73412	-21.0842	-15.141	3.16936	-1.87876	0.404863	-27.6695	-21.5173	-0.692974	-2.76058	-16.8243	-24.3599	-23.1426	0.00118586	-10.5219
PAK_Pathway	3.03892	-16.7331	-6.09929	0.691878	-16.0676	-26.8298	-8.89666	-20.3602	-8.63775	1.60988	-14.1117	-13.2389	32.6558	-20.7553	-21.0261	10.0765	-17.6589	-28.1701	-17.0762	-28.8284	1.48883e-16	-10.8209
Integrin_Signaling_Pathway	-24.1978	-11.5463	-31.391	1.26434	3.3891	-11.0589	-1.71709	1.43375	-24.7074	-11.5624	-11.4199	-13.656	15.5405	-26.0345	-33.4035	-2.23885	-5.88287	-12.1107	-32.7947	-24.3631	0.00534525	-12.8229
Androgen_receptor_Pathway	-17.2022	-15.8712	0.513975	5.32612	-5.20831	-12.2889	-2.11133	-12.6773	-20.9981	-12.5417	-7.61473	-12.6585	2.52779	-23.2209	-31.8176	-11.0219	-11.4052	-34.4282	-28.6479	-20.3807	0.0217693	-13.5863
MAPK_Signaling_Pathway	-25.8008	-15.7909	-20.0691	4.0005	2.48366	-15.0537	2.82021	-1.84524	-29.5119	-11.6009	-13.7002	-14.2908	29.2582	-39.1032	-47.8549	-0.530102	-4.90561	-23.5432	-54.2323	-29.8606	0.0114786	-15.4566
SMAD_m_Pathway	-22.4311	-20.7618	-12.7809	-10.7734	-7.5614	-14.4781	-10.9023	-8.47499	-28.8033	-27.2591	-27.0012	-20.5216	-22.3856	-19.6161	-23.0554	-8.75059	-15.8569	-28.3326	-30.6004	-24.7324	0.0286251	-19.254
GSK3_Pathway	-37.5536	-14.8169	-13.5326	-18.9427	-0.868717	-18.9084	-5.96658	-2.87591	-35.928	-12.4943	-16.4243	-20.0676	-2.14169	-43.8724	-36.0898	-14.8396	-11.6017	-43.7142	-48.8597	-20.8808	0.0254868	-21.019
cAMP_Pathway	-53.3963	-38.9722	-22.854	-16.7716	-31.504	-29.6143	-19.8794	-35.8886	-48.0576	-36.0297	-23.7791	-28.5846	-11.1253	-61.8421	-49.248	-10.5158	-28.8526	-53.6453	-53.0076	-44.821	2.43791e-30	-34.9194
ILK_Pathway	-82.1537	-52.1494	-75.5098	-48.9307	-28.9953	-55.0016	-41.6428	-34.0049	-77.2471	-32.5596	-42.0933	-44.3494	-6.97064	-92.4867	-85.8708	-20.319	-37.3672	-75.7391	-103.096	-74.9206	1.47474e-06	-55.5704
